# Supplementary material for: AtSNU13 modulates pre-mRNA splicing of RBOHD and ALD1 to regulate plant immunity
Source: BMC Biol. 2024 Jul 10;22:153. doi: 10.1186/s12915-024-01951-9 (PMC11234627; doi:10.1186/s12915-024-01951-9)
Supplement: Supplementary file 1 — Additional file 1: Table S1. Sequence of AtSNU13 homologs. Table S2. The quality statistics of filtered reads. Table S3. The quality statistics of filtering components of the original data. Table S4. The quality statistics of comparison of reference genomes. Table S5. Different expression genes in atsnu13 were detected by RNA-Seq analysis. Table S6. Different expression genes in plant defense in atsnu13 were detected by RNA-seq analysis. Table S7. Statistics of AS events detected in all lines. Table S8. Summary of differential splicing events for all comparison groups. Table S9. Primers used in this study. Table S10. The original data used in this study. [file 12915_2024_1951_MOESM1_ESM.xlsx]

## Sheet: Table 1
Protein (NCBI accession No.)	Sequence of AtBUD13 homologs.
NHP2L1 H.sapiens NP_001003796.1	mteadvnpka ypladahltk klldlvqqsc nykqlrkgan eatktlnrgi sefivmaada epleiilhlp llcedknvpy vfvrskqalg racgvsrpvi acsvtikegs qlkqqiqsiq qsierllv
NHP2L1, P.troglodytes XP_003317315.1	mteadvnpka ypladahltk klldlvqqsc nykqlrkgan eatktlnrgi sefivmaada epleiilhlp llcedknvpy vfvrskqalg racgvsrpvi acsvtikegs qlkqqiqsiq qsierllv
LOC708283, M.mulatta XP_001105963.1	maadaeplei ilhlpllced knvpyvfvrs kqalgracgv srpviacsvt ikegsqlkqq iqsiqqsier llv
NHP2L1, C.lupus XP_003431541.1	mteadvnpka ypladahltk klldlvqqsc nykqlrkgan eatktlnrgi sefivmaada epleiilhlp llcedknvpy vfvrskqalg racgvsrpvi acsvtikegs qlkqqiqsiq qsierllv
NHP2L1, B.taurus NP_001070472.	mteadvnpka ypladahltk klldlvqqsc nykqlrkgan eatktlnrgi sefivmaada epleiilhlp llcedknvpy vfvrskqalg racgvsrpvi acsvtikegs qlkqqiqsiq qsierllv
Nhp2l1, M.musculus NP_001070472.	mteadvnpka ypladahltk klldlvqqsc nykqlrkgan eatktlnrgi sefivmaada epleiilhlp llcedknvpy vfvrskqalg racgvsrpvi acsvtikegs qlkqqiqsiq qsierllv
Nhp2l1, R.norvegicus NP_997680.1	mteadvnpka ypladahltk klldlvqqsc nykqlrkgan eatktlnrgi sefivmaada epleiilhlp llcedknvpy vfvrskqalg racgvsrpvi acsvtikegs qlkqqiqsiq qsierllv
LOC100359574, XP_003749200.1	mteadvnpka ypladahltk klldlvqqsc nykqlrkgan eatktlnrgi sefivmaada epleiilhlp llcedknvpy vfvrskqalg racgvsrpvi acsvtikegs qlkqqiqsiq qsierllv
NHP2L1, G.gallus XP_416225.3	mwgprcvglr rrasggglwa dmrdihrrrc lkggcgesea evnpkaypla daqltktlld lvqqscnykq lrkganeatk tlnrgiaefi vmaadaeple iilhlpllce dknvpyvfvr skqalgracg vsrpviacsi tikegsqlkp qiqsvqqaie rllv
nhp2l1, X.tropicalis NP_988994.1	mtepevnpka ypladaqltk tlldlvqqaa nykqlrkgan eatktlnrgi aefivmaada epleiilhlp llcedknvpy vfvrskqalg racgvsrpvi acavtikegs qlkpqiqslq qsierllv
nhp2l1b, D.rerio NP_955829.1	mteaevnpka ypladatlsk tildlvqqas nykqlrkgan eatktlnrgi sefivmaada epleiilhlp llcedknvpy vfvrskqalg racgvsrpvi atsvtikegs qlkpqiqsvq maierllv
nhp2l1a, D.rerio NP_956606.1	maesdvnpka ypladatlsk tildlvqqaa nykqlrkgan eatktlnrgi sefivmaada epleiilhlp llcedknvpy vfvrskqalg racgvsrpvi atsvtikegs qlkpqiqsvq maierllv
hoip, D.melanogaster NP_001260293	mteevnpkaf pladaqltak imnllqqaln ynqlrkgane atktlnrgla divvlagdae pieillhlpl lcedknvpyv fvrskqalgr acgvsrpiva csvttnegsq lksqitsiqq eierllv
AgaP_AGAP008163, A.gambiae XP_317299.3	pqteevnpka yplaeqalts kimtliqqav nykqlrrgan eatktlnrgl sefivmaada epieiilhlp llcedknvpy vfvrskqalg racgvsrpiv acsvtidegs qlksqivsiq qeierllv
M28.5, C.elegans NP_496300.1	maddgvnpka fpladtnlsq klmdlvqqam nykqlkkgan eatktlnrgi seiivmaada epleillhlp llcedknvpy vfvrskaalg racgvtrpvi aasitqnegs qlksqiqkik edveklli
SNU13, S.cerevisiae NP_010888.1	msapnpkafp ladaaltqqi ldvvqqaanl rqlkkganea tktlnrgise fiimaadcep ieillhlpll cedknvpyvf vpsrvalgra cgvsrpviaa sittndasai ktqiyavkdk ietlli
KLLA0E22529g, K.lactis XP_454971.1	msapnpkafp ladatlsqqi ldvvqqasnm rqlkkganea tktlnrgise fiimaadcep ieillhlpll cedknvpyvf vpsrtalgra cgvsrpviaa sittndasai ksqiyavkdk ietlli
AGOS_AEL070W, E.gossypii NP_984791.1	msstpnpkaf pladaaltqq ildvvqqasn mrqlkkgane atktlnrgis efiimaadce pieillhlpl lcedknvpyv fvpsrvalgr acgvsrpvia asittndasa iksqiyavkd kietlli
snu13, S.pombe NP_593592.1	msvnpkafpl adsgltqqil dlvqqashyk qlrkganeat ktlnrgisef ivmaadtepi eillhlpllc edknvpyvfv pskaalgrac gvsrpvisas ittneasdll pqiqaiklai eklli
MGG_02467, M.oryzae XP_0037092.1	msandsaawp ladaaltqei ldlvqsaahy rqlkkganea tktlsrgvse lvilaadcep laillhipll aedknvpyvf vpskialgra cgvsraviaa sitsneasdl qgqirtlrdk verlai
NCU01331, N.crassa XP_9417.1	msgqnesaaw pkaedgalvq elldcvqqas hyrqlkkgan eatksvsrgt selvilaadt qplsivlhip llcedknvpy vyvpsktalg racgvsrsvi avsltsneas dlnskiralr dkverlam
AT4G12600, A.thaliana NP_192997.1	mtvegvnpka ypladsqlsi tildlvqqat nykqlkkgan eatktlnrgi sefivmaadt epleillhlp llaedknvpy vfvpskqalg racdvtrpvi acsvtsneas qlksqiqhlk daieklli
AT4G22380, A.thaliana NP_193969.1	mtgevvnpka ypladsqlsi timdlvqqat nykqlkkgan eatktlnrgi sefvvmaada epleillhlp llaedknvpy vfvpskqalg racgvtrpvi acsvtsneas qlksqiqhlk daieklli
AT5G20160, A.thaliana NP_850856.1	mtgevvnpka ypladsqlsi tildlvqqat nykqlkkgan egirlllmcv clsyllslmf vklfliylnl fisatktlnr gisefvvmaa daepleillh lpllaedknv pyvfvpskqa lgracgvtrp viacsvtsne asqlksqiqh lkdaieklli //
Os03g0241200, O.sativa NP_001049514.1	msqevvnpka ypladaqltm tildlvqqas nykqlkkgan eatktlnrgi sefvvmaadt epleillhlp llaedknvpy vfvpskqalg racgvtrpvi acsvtsnegs qlktpiqnlk daieklli

## Sheet: Table 2
The quality statistics of filtered reads.
Sample Name	Total Raw Reads	Total Clean Reads	Total Clean Bases	Clean Reads Q20	Clean Reads Q30	Clean Reads Ratio
Col_0_CK_1	80.63	76.24	11.44	96.52	91.53	94.55
Col_0_CK_2	80.63	76.42	11.46	96.62	91.77	94.78
Col_0_CK_3	78.88	75.41	11.31	96.42	91.28	95.61
Col_0_D_1	80.63	75.14	11.27	96.53	91.53	93.19
Col_0_D_2	80.63	75.6	11.34	96.61	91.72	93.76
Col_0_D_3	77.13	73.58	11.04	96.53	91.55	95.4
Col_0_R_1	78.88	74.92	11.24	96.57	91.47	94.98
Col_0_R_2	78.88	74.64	11.2	96.63	91.62	94.63
Col_0_R_3	78.88	73.86	11.08	96.8	92.03	93.64
Xsnu13_CK_1	80.63	76.45	11.47	96.38	91.19	94.82
Xsnu13_CK_2	80.63	75.76	11.36	96.47	91.42	93.96
Xsnu13_CK_3	80.63	74.96	11.24	96.53	91.55	92.97
Xsnu13_D_1	78.88	75.39	11.31	96.94	92.3	95.58
Xsnu13_D_2	80.63	74.52	11.18	96.55	91.58	92.42
Xsnu13_D_3	80.63	76.85	11.53	96.53	91.53	95.31
Xsnu13_R_1	77.13	74.21	11.13	96.55	91.57	96.22
Xsnu13_R_2	80.63	76.59	11.49	96.53	91.52	94.99
Xsnu13_R_3	80.63	76.78	11.52	96.57	91.61	95.23

## Sheet: Table 3
The quality statistics of filtering components of the original data
Sample Name	Read Number	Adapter Read Number	Low Quality Read Num	Clean Read Num
Xsnu13_CK_3	599314	5067538	88	74963792
Xsnu13_D_2	594528	5516430	58	74519716
Col_0_R_2	333580	3905568	76	74638666
Xsnu13_D_1	581664	2903236	72	75392918
Col_0_R_3	347050	4669544	80	73861216
Col_0_D_2	608516	4421164	82	75600970
Xsnu13_CK_2	601650	4271064	68	75757950
Xsnu13_R_1	593366	2325444	80	74206158
Xsnu13_D_3	607966	3177182	82	76845502
Col_0_R_1	337150	3622964	54	74917722
Col_0_D_3	607304	2938454	74	73579216
Col_0_CK_3	589544	2874396	78	75413872
Col_0_CK_1	609562	3783182	62	76237926
Xsnu13_R_3	609548	3238140	56	76782988
Xsnu13_R_2	605738	3431288	80	76593626
Col_0_D_1	597004	4896044	70	75137614
Xsnu13_CK_1	594222	3583994	86	76452430
Col_0_CK_2	625456	3586598	72	76418606

## Sheet: Table 4
The quality statistics of comparison of reference genomes
Sample Name	Total Clean Read	Total Mapping GeneRatio	Uniquely Mapping Gene Ratio
Col_0_CK_1	76.24	88.53	79
Col_0_CK_2	76.42	88.56	78.79
Col_0_CK_3	75.41	89.38	79.74
Col_0_D_1	75.14	86.71	80.57
Col_0_D_2	75.6	87.06	80.94
Col_0_D_3	73.58	87.76	81.58
Col_0_R_1	74.92	88.25	81.78
Col_0_R_2	74.64	87.73	81.18
Col_0_R_3	73.86	87.28	81.27
Xsnu13_CK_1	76.45	89.4	79.11
Xsnu13_CK_2	75.76	87.46	77.28
Xsnu13_CK_3	74.96	88.16	78.07
Xsnu13_D_1	75.39	89.11	82.61
Xsnu13_D_2	74.52	86.45	79.84
Xsnu13_D_3	76.85	88.73	82.14
Xsnu13_R_1	74.21	88.9	82.24
Xsnu13_R_2	76.59	87.42	81.16
Xsnu13_R_3	76.78	88.97	83.04

## Sheet: Table 5
Different expression genes in atsnu13 detected by RNA-seq analysis
st_gene_id	gene_id	gene_symbol	diffexp_log2fc_mock	diffexp_log2fc_D36E	diffexp_log2fc_Rpt2	max	min	(x - X_min) / (X_max - X_min)-mock	(x - X_min) / (X_max - X_min)-D36E	(x - X_min) / (X_max - X_min)-mock-Rpt2	mean
G3702_11627	7922438	AT3G13433	-1.4926	1.19964	-2.40963	5.5669	-5.86806	-0.0908123	0.144628	-0.171007	-0.45417
G3702_4786	843754	AT1G74140	-3.12125	1.49581	1.31618	5.5669	-5.86806	-0.233239	0.170528	0.154819	-0.45417
G3702_22063	837968	FUT6	-1.22677	3.11791	-1.45505	5.5669	-5.86806	-0.0675649	0.312383	-0.0875284	-0.45417
G3702_10410	829092	AT4G29710	1.09866	1.8305	1.75478	5.5669	-5.86806	0.135797	0.199797	0.193175	-0.45417
G3702_27909	816915	AT2G23830	-2.52632	1.25564	-2.02718	5.5669	-5.86806	-0.181212	0.149525	-0.137562	-0.45417
G3702_16290	833903	GLP6	-1.39536	2.65045	-2.20245	5.5669	-5.86806	-0.0823079	0.271503	-0.152889	-0.45417
G3702_23230	839881	AT1G30020	1.56112	-2.87161	1.76289	5.5669	-5.86806	0.176239	-0.211408	0.193884	-0.45417
G3702_7524	820386	RGF7	-1.48606	-2.11623	-1.06843	5.5669	-5.86806	-0.0902399	-0.145349	-0.0537182	-0.45417
G3702_29868	834373	AT5G43530	1.98661	1.3159	2.11783	5.5669	-5.86806	0.213449	0.154794	0.224925	-0.45417
G3702_2259	816436	FRK1	-1.23464	-1.36369	-1.16884	5.5669	-5.86806	-0.0682529	-0.0795384	-0.0624987	-0.45417
G3702_16728	822528	AT3G28925	1.05345	-1.91413	-1.06766	5.5669	-5.86806	0.131843	-0.127675	-0.0536503	-0.45417
G3702_19909	818363	AT2G37870	-1.22734	-1.02841	-1.91646	5.5669	-5.86806	-0.067615	-0.0502183	-0.127879	-0.45417
G3702_9849	824084	AT3G49230	1.05345	-3.50825	-4.77128	5.5669	-5.86806	0.131843	-0.267083	-0.377536	-0.45417
G3702_18166	827648	AT4G19095	-1.38161	2.82159	-1.96085	5.5669	-5.86806	-0.0811057	0.286469	-0.131761	-0.45417
G3702_20216	838607	AT1G20180	-1.77213	1.77959	3.06272	5.5669	-5.86806	-0.115258	0.195345	0.307556	-0.45417
G3702_3107	822623	AT5MAT	-1.7504	-2.25412	2.36958	5.5669	-5.86806	-0.113357	-0.157408	0.24694	-0.45417
G3702_21130	820910	AT3G16590	1.05345	-2.49823	-1.06766	5.5669	-5.86806	0.131843	-0.178756	-0.0536503	-0.45417
G3702_19264	828307	AT4G22170	-1.83341	1.29904	2.52535	5.5669	-5.86806	-0.120616	0.15332	0.260562	-0.45417
G3702_21381	831152	AT5G13130	-1.24069	-1.24213	3.10607	5.5669	-5.86806	-0.068782	-0.068908	0.311347	-0.45417
G3702_98	843696	AT1G73620	1.13411	1.39064	1.26014	5.5669	-5.86806	0.138897	0.16133	0.149918	-0.45417
G3702_16570	843167	AT1G68380	-2.36002	-1.87235	-1.06766	5.5669	-5.86806	-0.166669	-0.124022	-0.0536503	-0.45417
G3702_19371	827051	XTH15	1.17995	1.21018	2.00751	5.5669	-5.86806	0.142906	0.145549	0.215277	-0.45417
G3702_18878	830172	AGP3	1.40915	2.08583	1.76289	5.5669	-5.86806	0.162949	0.222126	0.193884	-0.45417
G3702_29830	837024	YUC9	1.15254	-1.6076	-2.55528	5.5669	-5.86806	0.140508	-0.100869	-0.183745	-0.45417
G3702_4911	836532	AT5G64110	-2.05965	-1.74603	-1.38697	5.5669	-5.86806	-0.140401	-0.112975	-0.0815747	-0.45417
G3702_13871	5007795	AT1G52857	-1.79653	2.36249	-2.27488	5.5669	-5.86806	-0.117391	0.24632	-0.159223	-0.45417
G3702_23264	826447	Prx37	-3.00351	-1.38917	-2.69263	5.5669	-5.86806	-0.222943	-0.0817665	-0.195756	-0.45417
G3702_2386	843669	AT1G73340	1.57287	-1.72234	1.35512	5.5669	-5.86806	0.177267	-0.110903	0.158224	-0.45417
G3702_15945	819032	AT2G44240	-1.66784	4.1614	-2.15635	5.5669	-5.86806	-0.106137	0.403637	-0.148858	-0.45417
G3702_13290	828603	AMY1	-2.95086	2.2048	-1.59605	5.5669	-5.86806	-0.218338	0.23253	-0.0998588	-0.45417
G3702_21393	820810	AT3G15670	1.9236	-1.01841	-1.42412	5.5669	-5.86806	0.207939	-0.0493435	-0.0848236	-0.45417
G3702_201	842376	AT1G60830	-2.49103	1.80427	-1.25024	5.5669	-5.86806	-0.178126	0.197503	-0.069617	-0.45417
G3702_10497	816665	AT2G21260	-1.01469	-1.18492	1.4811	5.5669	-5.86806	-0.0490179	-0.0639049	0.169242	-0.45417
G3702_15601	842400	AT1G61080	-2.14378	3.27885	-1.80634	5.5669	-5.86806	-0.147758	0.326457	-0.118249	-0.45417
G3702_11475	817185	AT2G26450	-3.38558	-1.51482	-1.06766	5.5669	-5.86806	-0.256355	-0.0927547	-0.0536503	-0.45417
G3702_25015	822510	AT3G28780	1.9236	-1.87752	-1.06766	5.5669	-5.86806	0.207939	-0.124473	-0.0536503	-0.45417
G3702_25805	843631	PYL3	-2.37462	1.84447	-1.69329	5.5669	-5.86806	-0.167946	0.201019	-0.108362	-0.45417
G3702_5438	822617	AT3G29570	1.05345	-2.88607	-2.54969	5.5669	-5.86806	0.131843	-0.212673	-0.183255	-0.45417
G3702_21672	815081	AT2G05330	-1.44308	3.58227	-1.06766	5.5669	-5.86806	-0.086481	0.352991	-0.0536503	-0.45417
G3702_16216	816332	AT2G18190	-3.3619	1.89189	-1.42384	5.5669	-5.86806	-0.254284	0.205165	-0.0847986	-0.45417
G3702_8574	831065	cwINV6	-1.22223	1.18856	-1.10148	5.5669	-5.86806	-0.0671673	0.143659	-0.0566078	-0.45417
G3702_21830	814682	MLP329	-1.72843	2.81019	1.41372	5.5669	-5.86806	-0.111435	0.285472	0.163349	-0.45417
G3702_12493	816835	NPY4	-1.78495	2.44371	-1.01033	5.5669	-5.86806	-0.116378	0.253422	-0.0486366	-0.45417
G3702_10157	832753	AGL93	1.10499	-1.24803	-1.06766	5.5669	-5.86806	0.13635	-0.0694243	-0.0536503	-0.45417
G3702_5921	843632	PS2	-1.82397	-1.74554	-1.63774	5.5669	-5.86806	-0.119791	-0.112932	-0.103505	-0.45417
G3702_13275	828296	WRKY31	-1.98482	-1.09322	-1.4606	5.5669	-5.86806	-0.133857	-0.0558853	-0.0880137	-0.45417
G3702_29117	819983	AT3G07920	1.05345	1.8305	-1.00784	5.5669	-5.86806	0.131843	0.199797	-0.0484192	-0.45417
G3702_18227	834775	ADR1-L3	4.64269	2.66454	3.92357	5.5669	-5.86806	0.445726	0.272735	0.382838	-0.45417
G3702_8112	822092	RLP41	-1.67945	2.57298	-2.12275	5.5669	-5.86806	-0.107152	0.264728	-0.14592	-0.45417
G3702_11623	821386	BRC1	1.43237	1.01711	3.06429	5.5669	-5.86806	0.16498	0.128665	0.307693	-0.45417
G3702_23368	822112	AT3G25190	-1.38302	3.81687	1.37747	5.5669	-5.86806	-0.081229	0.373507	0.160179	-0.45417
G3702_13299	822481	AT3G28510	-2.89672	3.90505	-2.56865	5.5669	-5.86806	-0.213604	0.381219	-0.184913	-0.45417
G3702_19781	842945	BGLU22	1.92967	2.26107	-1.53878	5.5669	-5.86806	0.208469	0.237451	-0.0948508	-0.45417
G3702_30985	832919	AT5G28340	1.32526	-1.01599	1.38009	5.5669	-5.86806	0.155613	-0.049132	0.160408	-0.45417
G3702_26630	815949	PR1	-2.58093	3.82407	-1.45129	5.5669	-5.86806	-0.185987	0.374136	-0.0871995	-0.45417
G3702_18731	827024	EDA36	-2.0878	2.29474	-3.73637	5.5669	-5.86806	-0.142862	0.240396	-0.287032	-0.45417
G3702_9790	842442	AT1G61480	-1.39044	3.48201	-3.65422	5.5669	-5.86806	-0.0818775	0.344224	-0.279848	-0.45417
G3702_9741	28721253	AT5G45455	1.66427	1.46795	1.75478	5.5669	-5.86806	0.18526	0.168091	0.193175	-0.45417
G3702_15031	825184	DIN2	-4.31997	4.12203	4.82088	5.5669	-5.86806	-0.338068	0.400194	0.461309	-0.45417
G3702_20647	842957	MYB90	-3.09967	-1.89887	-1.42181	5.5669	-5.86806	-0.231352	-0.126341	-0.0846214	-0.45417
G3702_17070	821126	AT3G01513	-1.22844	-1.59092	-1.23322	5.5669	-5.86806	-0.0677108	-0.0994103	-0.0681288	-0.45417
G3702_30761	28721151	AT5G11975	-2.38406	-4.25635	-4.77712	5.5669	-5.86806	-0.168771	-0.332505	-0.378047	-0.45417
G3702_8961	818026	AT2G34610	-1.50745	1.2642	-2.32227	5.5669	-5.86806	-0.0921107	0.150273	-0.163368	-0.45417
G3702_22908	828272	MSRB8	-1.44539	1.06374	-2.1501	5.5669	-5.86806	-0.0866836	0.132743	-0.148311	-0.45417
G3702_520	841640	AT1G52100	-2.36201	1.40174	-1.09919	5.5669	-5.86806	-0.166843	0.162302	-0.0564075	-0.45417
G3702_3627	817484	SAG13	-2.20477	1.8044	-2.10022	5.5669	-5.86806	-0.153092	0.197514	-0.143949	-0.45417
G3702_28445	833695	AT5G37210	-1.7504	1.4378	1.38609	5.5669	-5.86806	-0.113357	0.165455	0.160933	-0.45417
G3702_28675	834470	PDF1.2c	-3.22857	-5.45426	-4.54867	5.5669	-5.86806	-0.242625	-0.437263	-0.358069	-0.45417
G3702_15384	842988	PXMT1	-1.7093	1.36635	-2.25911	5.5669	-5.86806	-0.109762	0.159207	-0.157844	-0.45417
G3702_11759	825839	AT4G04980	-1.76336	-2.90067	-3.00892	5.5669	-5.86806	-0.114491	-0.213949	-0.223416	-0.45417
G3702_27879	820259	AT3G10890	-1.42108	1.8305	-1.00784	5.5669	-5.86806	-0.0845571	0.199797	-0.0484192	-0.45417
G3702_2069	823497	AT3G43840	1.26599	1.4572	1.19638	5.5669	-5.86806	0.15043	0.167151	0.144342	-0.45417
G3702_3792	823580	FAR5	-2.10152	1.34266	-2.29399	5.5669	-5.86806	-0.144063	0.157134	-0.160894	-0.45417
G3702_1169	28717442	AT1G80625	-2.31165	1.77959	2.37995	5.5669	-5.86806	-0.162438	0.195345	0.247847	-0.45417
G3702_4846	831989	AT5G18710	1.08207	-1.36679	-1.00784	5.5669	-5.86806	0.134346	-0.0798096	-0.0484192	-0.45417
G3702_26746	843916	LCR67	-1.39535	-2.72168	-2.59776	5.5669	-5.86806	-0.082307	-0.198296	-0.18746	-0.45417
G3702_21327	827753	AT4G20080	1.97259	1.84151	-1.86697	5.5669	-5.86806	0.212223	0.20076	-0.123551	-0.45417
G3702_21119	836632	MAF5	-2.66977	-3.4071	1.44191	5.5669	-5.86806	-0.193756	-0.258237	0.165814	-0.45417
G3702_29510	817143	PDF1.2b	-2.97514	-5.15071	-2.84733	5.5669	-5.86806	-0.220462	-0.410718	-0.209285	-0.45417
G3702_17745	826784	TRM10	1.17838	2.38575	-1.91903	5.5669	-5.86806	0.142768	0.248355	-0.128104	-0.45417
G3702_27050	834101	GLIP1	-1.65299	4.04139	-2.69305	5.5669	-5.86806	-0.104838	0.393141	-0.195793	-0.45417
G3702_26372	818461	AT2G38790	-3.40165	1.67121	-1.18177	5.5669	-5.86806	-0.25776	0.185866	-0.0636296	-0.45417
G3702_17697	843660	KTI1	-4.59878	4.53098	1.17654	5.5669	-5.86806	-0.362451	0.435957	0.142608	-0.45417
G3702_8702	816509	NADP-ME1	-1.72843	5.23295	2.74619	5.5669	-5.86806	-0.111435	0.497345	0.279875	-0.45417
G3702_5927	820472	ASML2	-1.36838	2.85688	-1.42103	5.5669	-5.86806	-0.0799487	0.289555	-0.0845534	-0.45417
G3702_26448	828468	AT4G23680	-1.15046	1.40614	-1.70504	5.5669	-5.86806	-0.0608913	0.162687	-0.10939	-0.45417
G3702_16880	818959	CHI	-2.20912	1.20563	-1.98765	5.5669	-5.86806	-0.153472	0.145152	-0.134104	-0.45417
G3702_13904	835627	AT5G55340	1.05345	-1.82735	2.11152	5.5669	-5.86806	0.131843	-0.120086	0.224372	-0.45417
G3702_3337	3768238	AT2G07795	-1.50354	-1.70169	-1.35452	5.5669	-5.86806	-0.0917682	-0.109097	-0.0787368	-0.45417
G3702_18612	28717415	AT1G70335	1.90369	3.13321	-1.10421	5.5669	-5.86806	0.206198	0.31372	-0.0568464	-0.45417
G3702_18726	832759	AT5G27010	1.05345	2.42048	-1.06766	5.5669	-5.86806	0.131843	0.251392	-0.0536503	-0.45417
G3702_530	28719369	AT3G44265	-3.78931	-2.51674	-1.11205	5.5669	-5.86806	-0.291662	-0.180374	-0.0575326	-0.45417
G3702_23248	829041	AT4G29200	1.00741	-4.22118	-3.28028	5.5669	-5.86806	0.127816	-0.32943	-0.247146	-0.45417
G3702_21464	839183	AT1G26410	-1.2238	1.18585	-2.60375	5.5669	-5.86806	-0.0673046	0.143422	-0.187984	-0.45417
G3702_19513	28717429	AT1G75945	2.83646	1.4818	2.80233	5.5669	-5.86806	0.28777	0.169303	0.284785	-0.45417
G3702_22550	818883	SHP2	1.89684	1.18006	1.31042	5.5669	-5.86806	0.205598	0.142916	0.154315	-0.45417
G3702_30198	6241023	AT5G39493	-1.78495	2.39953	-2.99871	5.5669	-5.86806	-0.116378	0.249559	-0.222523	-0.45417
G3702_19174	835707	NAS2	-3.34981	2.18038	-1.43764	5.5669	-5.86806	-0.253227	0.230394	-0.0860055	-0.45417
G3702_17076	841500	AT1G50780	-2.10701	-2.88607	1.3073	5.5669	-5.86806	-0.144542	-0.212673	0.154042	-0.45417
G3702_22425	843636	AT1G73050	1.05345	-2.05681	-1.33191	5.5669	-5.86806	0.131843	-0.140152	-0.0767597	-0.45417
G3702_7758	834498	AT5G44690	1.05345	1.84652	1.75478	5.5669	-5.86806	0.131843	0.201198	0.193175	-0.45417
G3702_4509	826642	AT4G10500	-2.34792	2.08959	-3.06658	5.5669	-5.86806	-0.165611	0.222454	-0.228458	-0.45417
G3702_26064	839959	AT1G30780	1.05345	-1.72831	-1.94822	5.5669	-5.86806	0.131843	-0.111425	-0.130657	-0.45417
G3702_11177	828780	AT4G26730	1.95322	-2.48025	-1.59272	5.5669	-5.86806	0.210529	-0.177183	-0.0995672	-0.45417
G3702_24659	843842	PR5	-1.60461	1.6836	-3.04179	5.5669	-5.86806	-0.100607	0.186951	-0.22629	-0.45417
G3702_16066	831586	GSTF12	-2.84767	2.02314	1.47951	5.5669	-5.86806	-0.209314	0.216644	0.169102	-0.45417
G3702_30884	826725	AT4G11230	-1.17658	1.61537	-1.24432	5.5669	-5.86806	-0.0631759	0.180983	-0.0690999	-0.45417
G3702_13073	841272	AT1G48510	-1.32428	1.22508	-3.27976	5.5669	-5.86806	-0.0760921	0.146852	-0.247101	-0.45417
G3702_20344	836802	UGT72E2	-1.32247	1.71499	-2.94021	5.5669	-5.86806	-0.0759342	0.189696	-0.217407	-0.45417
G3702_4822	824865	bHLH39	-1.55682	-2.09625	-3.69093	5.5669	-5.86806	-0.0964281	-0.143602	-0.283059	-0.45417
G3702_28373	820271	AT3G11000	-1.48256	1.40688	-2.02368	5.5669	-5.86806	-0.0899341	0.162751	-0.137255	-0.45417
G3702_22554	831795	AT5G03545	-1.21887	-1.35822	-2.29101	5.5669	-5.86806	-0.0668742	-0.0790603	-0.160634	-0.45417
G3702_18505	841553	AT1G51300	-2.7633	1.77959	-1.97075	5.5669	-5.86806	-0.201936	0.195345	-0.132627	-0.45417
G3702_27938	837081	AT1G05740	1.05345	1.79603	-1.08922	5.5669	-5.86806	0.131843	0.196782	-0.0555362	-0.45417
G3702_12580	821191	ICME-LIKE2	1.30917	2.17435	3.42751	5.5669	-5.86806	0.154206	0.229867	0.339458	-0.45417
G3702_20438	2745587	AT2G39415	2.50139	-1.48978	1.20826	5.5669	-5.86806	0.258467	-0.0905649	0.145382	-0.45417
G3702_15938	844278	CHX2	-2.38007	-2.28288	-1.2341	5.5669	-5.86806	-0.168422	-0.159922	-0.0682058	-0.45417
G3702_2499	824299	AT3G51360	-2.34941	-1.01946	-1.3074	5.5669	-5.86806	-0.165741	-0.0494349	-0.0746155	-0.45417
G3702_30290	833866	AT5G38750	1.9236	-1.49594	1.75039	5.5669	-5.86806	0.207939	-0.0911043	0.192792	-0.45417
G3702_24100	818722	ORS1	1.69481	-1.31686	1.06757	5.5669	-5.86806	0.187931	-0.0754431	0.133078	-0.45417
G3702_200	820755	AT3G15240	-2.3995	2.1694	-3.54972	5.5669	-5.86806	-0.170121	0.229434	-0.270709	-0.45417
G3702_17891	823576	AT3G44510	-1.6397	-1.16472	-2.60483	5.5669	-5.86806	-0.103676	-0.0621388	-0.188078	-0.45417
G3702_26199	831055	AT5G11820	-2.36594	2.68549	-2.54857	5.5669	-5.86806	-0.167187	0.274567	-0.183158	-0.45417
G3702_29796	843375	AT1G70390	-1.39721	-1.53067	-1.12428	5.5669	-5.86806	-0.0824701	-0.0941407	-0.0586017	-0.45417
G3702_14487	839338	AT1G05040	1.95322	1.77959	-1.58084	5.5669	-5.86806	0.210529	0.195345	-0.0985282	-0.45417
G3702_21420	824939	AT3G57700	-4.04613	-1.33699	-1.09717	5.5669	-5.86806	-0.314121	-0.0772037	-0.0562309	-0.45417
G3702_6549	827641	NLM1	2.54536	-1.61724	-1.56785	5.5669	-5.86806	0.262313	-0.101712	-0.0973922	-0.45417
G3702_29355	818419	AT2G38380	-3.53184	2.36249	1.58346	5.5669	-5.86806	-0.269145	0.24632	0.178193	-0.45417
G3702_10014	843594	AT1G72620	1.05349	1.16536	1.2969	5.5669	-5.86806	0.131847	0.14163	0.153133	-0.45417
G3702_13479	824817	AT3G56500	-1.82208	1.34738	-1.21842	5.5669	-5.86806	-0.119625	0.157547	-0.0668346	-0.45417
G3702_30094	839951	AT1G30710	-1.79769	1.81233	-1.06766	5.5669	-5.86806	-0.117492	0.198208	-0.0536503	-0.45417
G3702_19170	835345	AT5G52680	-1.35131	-1.35752	-2.11592	5.5669	-5.86806	-0.0784562	-0.0789992	-0.145322	-0.45417
G3702_27449	818098	AT2G35310	1.07306	1.88012	1.75039	5.5669	-5.86806	0.133558	0.204136	0.192792	-0.45417
G3702_29155	2745524	AT2G14247	-1.6806	-1.65192	-1.37685	5.5669	-5.86806	-0.107253	-0.104745	-0.0806897	-0.45417
G3702_18336	28719409	AT3G57465	-2.38938	1.46795	-1.52143	5.5669	-5.86806	-0.169236	0.168091	-0.0933334	-0.45417
G3702_17640	841419	AT1G49960	2.80176	1.07591	-2.22092	5.5669	-5.86806	0.284735	0.133807	-0.154504	-0.45417
G3702_4302	817139	AT2G25980	1.05345	-1.87235	2.32833	5.5669	-5.86806	0.131843	-0.124022	0.243332	-0.45417
G3702_10386	817189	UGT76D1	-1.53381	1.71941	-1.57891	5.5669	-5.86806	-0.0944159	0.190082	-0.0983595	-0.45417
G3702_24075	827360	CSLA01	-1.95697	-1.7945	-1.54862	5.5669	-5.86806	-0.131421	-0.117213	-0.095711	-0.45417
G3702_6139	842190	AT1G58225	-1.36409	1.46759	-2.70356	5.5669	-5.86806	-0.0795737	0.16806	-0.196711	-0.45417
G3702_22535	819673	AT3G05110	2.51484	1.27733	-1.00785	5.5669	-5.86806	0.259643	0.151422	-0.0484196	-0.45417
G3702_10300	6241054	AT2G41445	-2.77896	1.81233	-1.42103	5.5669	-5.86806	-0.203305	0.198208	-0.0845534	-0.45417
G3702_21773	837912	AT1G13520	-1.18515	1.27655	-1.76395	5.5669	-5.86806	-0.0639249	0.151353	-0.114542	-0.45417
G3702_7011	841889	RPP27	-1.47678	-3.02447	1.15804	5.5669	-5.86806	-0.0894286	-0.224775	0.14099	-0.45417
G3702_22116	822419	AT3G27950	-2.39207	-3.11115	-1.32318	5.5669	-5.86806	-0.169471	-0.232356	-0.0759958	-0.45417
G3702_23984	841297	AT1G48750	-1.12494	2.81388	2.11639	5.5669	-5.86806	-0.0586597	0.285795	0.224799	-0.45417
G3702_18607	817142	PDF1.3	-3.22612	-5.48948	-3.75745	5.5669	-5.86806	-0.24241	-0.440343	-0.288876	-0.45417
G3702_21890	821651	AT3G21000	-2.35122	1.47752	-1.06766	5.5669	-5.86806	-0.165899	0.168929	-0.0536503	-0.45417
G3702_12785	840291	AT1G33940	-2.32755	-1.87235	-3.54909	5.5669	-5.86806	-0.163829	-0.124022	-0.270655	-0.45417
G3702_12721	829422	AT4G32860	2.78705	-1.07138	-1.22101	5.5669	-5.86806	0.283449	-0.0539757	-0.0670614	-0.45417
G3702_8132	840651	AT1G38065	1.06116	1.36343	-1.54084	5.5669	-5.86806	0.132517	0.158951	-0.0950305	-0.45417
G3702_9636	3768912	AT3G23955	-2.37401	-3.22831	-3.28888	5.5669	-5.86806	-0.167892	-0.242602	-0.247899	-0.45417
G3702_29806	824072	PRXCA	-2.53337	-1.52869	-1.67939	5.5669	-5.86806	-0.181828	-0.0939679	-0.107147	-0.45417
G3702_29344	6240711	AT1G47265	-2.76113	-3.20988	-3.77127	5.5669	-5.86806	-0.201746	-0.24099	-0.290084	-0.45417
G3702_23393	828625	G3Pp2	-1.7504	-3.26524	-1.4262	5.5669	-5.86806	-0.113357	-0.245831	-0.0850049	-0.45417
G3702_22239	6241253	AT2G07820	-1.79769	2.40932	-2.00362	5.5669	-5.86806	-0.117492	0.250415	-0.135501	-0.45417
G3702_26779	842257	GSTU15	-1.38935	3.09766	-1.10977	5.5669	-5.86806	-0.0817822	0.310611	-0.0573328	-0.45417
G3702_2355	830624	AT5G07330	1.05345	-1.51482	-1.06766	5.5669	-5.86806	0.131843	-0.0927548	-0.0536503	-0.45417
G3702_15948	829515	AT4G33730	-1.77213	2.3745	-1.5858	5.5669	-5.86806	-0.115258	0.24737	-0.098962	-0.45417
G3702_26078	839539	ERF14	1.90369	-1.99026	-2.72128	5.5669	-5.86806	0.206198	-0.134332	-0.198261	-0.45417
G3702_21655	821608	AT3G20610	1.97259	2.77642	-3.29154	5.5669	-5.86806	0.212223	0.282519	-0.248131	-0.45417
G3702_29668	833793	AT5G38130	1.42124	2.20289	-2.58725	5.5669	-5.86806	0.164007	0.232363	-0.18654	-0.45417
G3702_17535	834473	CML43	-1.98128	1.42729	-1.88365	5.5669	-5.86806	-0.133548	0.164535	-0.125009	-0.45417
G3702_23293	839969	RSH4	-1.06747	-1.19334	-1.4562	5.5669	-5.86806	-0.0536337	-0.0646409	-0.0876283	-0.45417
G3702_25460	836478	FLS3	1.09068	-3.22831	3.92466	5.5669	-5.86806	0.135099	-0.242602	0.382934	-0.45417
G3702_28618	832547	VSP1	1.69463	-1.51312	-1.20506	5.5669	-5.86806	0.187915	-0.0926063	-0.0656659	-0.45417
G3702_10278	820641	GLIP4	-1.7983	1.14614	-2.42932	5.5669	-5.86806	-0.117546	0.139949	-0.172729	-0.45417
G3702_28327	814731	GAD3	3.28039	-1.51797	1.3825	5.5669	-5.86806	0.326591	-0.0930306	0.160619	-0.45417
G3702_23732	6241107	AT1G61093	1.56112	-1.51182	2.33109	5.5669	-5.86806	0.176239	-0.0924931	0.243574	-0.45417
G3702_18543	827093	AHL20	-1.22116	2.39953	-1.42903	5.5669	-5.86806	-0.0670746	0.249559	-0.0852525	-0.45417
G3702_24999	817828	RLP23	-1.23678	1.05794	-2.2011	5.5669	-5.86806	-0.0684398	0.132236	-0.152771	-0.45417
G3702_25013	825266	AT3G60950	1.3941	2.41451	3.47709	5.5669	-5.86806	0.161633	0.250869	0.343793	-0.45417
G3702_11842	818902	NAC042	-1.27237	1.06993	-1.31041	5.5669	-5.86806	-0.0715527	0.133284	-0.074879	-0.45417
G3702_19082	832110	AT5G19880	-1.78654	1.15081	-4.25071	5.5669	-5.86806	-0.116517	0.140358	-0.332012	-0.45417
G3702_28595	833933	AT5G39370	1.05345	1.28133	-4.13855	5.5669	-5.86806	0.131843	0.151771	-0.322203	-0.45417
G3702_30833	834542	AT5G45095	-2.22314	-2.40095	-4.1969	5.5669	-5.86806	-0.154698	-0.170248	-0.327306	-0.45417
G3702_6852	833935	AT5G39390	1.94331	1.13274	-1.91364	5.5669	-5.86806	0.209662	0.138777	-0.127632	-0.45417
G3702_26272	817712	AT2G31540	1.05345	3.64389	1.7012	5.5669	-5.86806	0.131843	0.35838	0.18849	-0.45417
G3702_23311	826736	AT4G11340	-1.21683	2.63428	-1.10084	5.5669	-5.86806	-0.0666953	0.270089	-0.0565518	-0.45417
G3702_22270	816684	CHR34	-1.78495	-2.24357	-1.06766	5.5669	-5.86806	-0.116378	-0.156485	-0.0536503	-0.45417
G3702_16760	835451	AT5G53700	-2.37929	-1.10786	-1.07847	5.5669	-5.86806	-0.168354	-0.0571662	-0.0545962	-0.45417
G3702_8358	831916	BSK10	1.5848	-1.89887	-1.97075	5.5669	-5.86806	0.17831	-0.126341	-0.132627	-0.45417
G3702_11519	843014	LUP5	-1.41649	1.67645	-2.04045	5.5669	-5.86806	-0.0841558	0.186325	-0.138722	-0.45417
G3702_30826	839985	AT1G30990	-2.74529	-1.87235	-1.96917	5.5669	-5.86806	-0.200361	-0.124022	-0.132488	-0.45417
G3702_30564	819046	AT2G44390	-4.0925	-1.50729	-1.75324	5.5669	-5.86806	-0.318176	-0.0920968	-0.113605	-0.45417
G3702_9380	827212	RTL1	-1.19789	-1.00253	-1.03122	5.5669	-5.86806	-0.065039	-0.0479545	-0.0504639	-0.45417
G3702_4491	828927	MYB41	-1.79769	-1.51182	-1.68602	5.5669	-5.86806	-0.117492	-0.0924927	-0.107727	-0.45417
G3702_10689	831566	UGT78D3	1.05345	-2.18879	1.1571	5.5669	-5.86806	0.131843	-0.151694	0.140907	-0.45417
G3702_117	827563	GOX3	-1.97886	1.41545	-1.41525	5.5669	-5.86806	-0.133335	0.1635	-0.0840473	-0.45417
G3702_28872	834469	PDF1.2	-2.37705	-4.34836	-3.59904	5.5669	-5.86806	-0.168158	-0.340551	-0.275022	-0.45417
G3702_20141	826683	AT4G10860	-1.65308	3.96384	-1.44624	5.5669	-5.86806	-0.104846	0.38636	-0.0867573	-0.45417
G3702_29843	827574	RABA1e	-1.28487	-1.09579	-1.48064	5.5669	-5.86806	-0.0726458	-0.0561104	-0.089766	-0.45417
G3702_21237	6241111	AT3G53065	-3.07627	1.43779	-1.11025	5.5669	-5.86806	-0.229306	0.165454	-0.0573751	-0.45417
G3702_6910	826868	AIR1	1.05345	1.77959	-3.29328	5.5669	-5.86806	0.131843	0.195345	-0.248283	-0.45417
G3702_5512	828068	AT4G03130	-1.65576	-1.01857	2.3762	5.5669	-5.86806	-0.105081	-0.0493573	0.247519	-0.45417
G3702_4847	826770	OSM34	-4.43265	5.5669	2.86322	5.5669	-5.86806	-0.347923	0.52655	0.290109	-0.45417
G3702_17100	816362	PERK4	-2.78109	2.40838	-3.29328	5.5669	-5.86806	-0.203492	0.250333	-0.248283	-0.45417
G3702_4656	828430	CRK23	-1.08431	1.86777	-1.94657	5.5669	-5.86806	-0.0551069	0.203056	-0.130512	-0.45417
G3702_14926	842542	LRX2	1.33663	1.32804	1.45599	5.5669	-5.86806	0.156607	0.155856	0.167046	-0.45417
G3702_13631	817180	ARD3	-3.34286	4.66771	-3.43048	5.5669	-5.86806	-0.252619	0.447914	-0.260282	-0.45417
G3702_12229	820078	LAC7	-2.93355	4.94115	2.90738	5.5669	-5.86806	-0.216825	0.471827	0.293971	-0.45417
G3702_11542	817223	PP2-A3	-2.3866	2.52914	-2.1139	5.5669	-5.86806	-0.168993	0.260894	-0.145145	-0.45417
G3702_11686	826873	AT4G12600	-1.14983	-3.68204	-3.76384	5.5669	-5.86806	-0.0608362	-0.282281	-0.289435	-0.45417
G3702_9314	834647	AT5G46060	1.05345	-1.02946	1.55446	5.5669	-5.86806	0.131843	-0.0503101	0.175656	-0.45417
G3702_2491	825365	AT3G61920	2.09941	-1.60095	1.73781	5.5669	-5.86806	0.223314	-0.100287	0.191691	-0.45417
G3702_8275	839603	GSTU14	-1.38935	2.44371	1.78887	5.5669	-5.86806	-0.0817824	0.253422	0.196156	-0.45417
G3702_16970	832319	AT5G22560	-1.47218	2.35647	-3.78471	5.5669	-5.86806	-0.0890258	0.245793	-0.29126	-0.45417
G3702_20879	825771	AT4G04423	1.88575	2.16938	2.7439	5.5669	-5.86806	0.204628	0.229432	0.279674	-0.45417
G3702_22041	832696	AT5G26270	-2.83323	-2.92714	-4.12489	5.5669	-5.86806	-0.208052	-0.216264	-0.321009	-0.45417
G3702_12746	823994	BT2	-1.44999	1.21144	2.81039	5.5669	-5.86806	-0.0870854	0.145659	0.28549	-0.45417
G3702_30266	828119	AT4G02170	2.2846	-1.39196	2.78795	5.5669	-5.86806	0.239509	-0.0820108	0.283527	-0.45417
G3702_27083	816833	SNRK2.9	-1.72843	1.44824	1.72575	5.5669	-5.86806	-0.111435	0.166368	0.190637	-0.45417
G3702_9195	838804	BSU1	1.98661	-1.59108	1.21525	5.5669	-5.86806	0.213449	-0.0994238	0.145993	-0.45417
G3702_15164	841629	AT1G52000	-1.19972	-1.32756	-1.48802	5.5669	-5.86806	-0.0651988	-0.0763786	-0.0904112	-0.45417
G3702_23520	838570	AT1G19830	1.09019	2.42048	-1.01033	5.5669	-5.86806	0.135056	0.251392	-0.0486364	-0.45417
G3702_23876	817471	AT2G29220	-2.73851	1.77959	2.75052	5.5669	-5.86806	-0.199768	0.195345	0.280254	-0.45417
G3702_12098	832146	PI	2.26144	3.31192	1.57308	5.5669	-5.86806	0.237484	0.329349	0.177285	-0.45417
G3702_804	842236	AT1G59312	1.9236	3.16244	2.34527	5.5669	-5.86806	0.207939	0.316277	0.244814	-0.45417
G3702_26048	834929	AT5G48710	-1.14836	-1.50037	1.37747	5.5669	-5.86806	-0.0607076	-0.091491	0.160179	-0.45417
G3702_8013	817708	CPK24	-2.15922	-1.53371	-2.81756	5.5669	-5.86806	-0.149109	-0.0944068	-0.206681	-0.45417
G3702_7728	826403	AT4G08450	1.05345	-1.05062	-1.27682	5.5669	-5.86806	0.131843	-0.0521605	-0.0719416	-0.45417
G3702_11579	828591	PAP24	-2.01106	1.01733	-1.91716	5.5669	-5.86806	-0.136152	0.128685	-0.12794	-0.45417
G3702_5303	842720	DIR5	1.05345	-1.49685	-3.50116	5.5669	-5.86806	0.131843	-0.0911834	-0.266463	-0.45417
G3702_5690	842863	AT1G65510	-1.50266	1.60958	-1.00106	5.5669	-5.86806	-0.0916917	0.180477	-0.0478259	-0.45417
G3702_19735	28720123	AT4G12495	-3.77235	-4.68036	-1.56349	5.5669	-5.86806	-0.290178	-0.369585	-0.0970114	-0.45417
G3702_30939	828313	AT4G22212	1.05345	-1.49905	2.3762	5.5669	-5.86806	0.131843	-0.0913763	0.247519	-0.45417
G3702_19283	819609	PPCK2	-1.69101	-1.7792	-2.462	5.5669	-5.86806	-0.108163	-0.115876	-0.175587	-0.45417
G3702_30343	817082	RLP20	-1.8702	1.03332	-2.70218	5.5669	-5.86806	-0.123834	0.130083	-0.196591	-0.45417
G3702_20460	820336	AT3G11640	-1.2704	1.94546	-1.00398	5.5669	-5.86806	-0.0713802	0.20985	-0.0480813	-0.45417
G3702_18910	822297	AT3G26820	2.50139	1.32491	-2.31371	5.5669	-5.86806	0.258467	0.155583	-0.162619	-0.45417
G3702_3387	841803	AT1G53660	-1.76336	2.15434	-2.95908	5.5669	-5.86806	-0.114491	0.228117	-0.219057	-0.45417
G3702_18449	833774	AT5G37950	-1.76307	-1.9514	-1.94909	5.5669	-5.86806	-0.114465	-0.130934	-0.130733	-0.45417
G3702_2168	843523	HISN6B	-2.7633	-5.86806	-2.53315	5.5669	-5.86806	-0.201936	-0.47345	-0.181809	-0.45417
G3702_23644	823992	CEP2	-2.62145	1.84652	1.79068	5.5669	-5.86806	-0.189531	0.201198	0.196314	-0.45417
G3702_3687	841143	AT1G47395	-2.03377	-1.25137	-3.50159	5.5669	-5.86806	-0.138138	-0.0697158	-0.2665	-0.45417
G3702_24231	832525	BGLU31	-3.67168	1.50457	-3.11428	5.5669	-5.86806	-0.281375	0.171294	-0.23263	-0.45417
G3702_20027	821323	C2	-1.78523	2.38575	-2.32282	5.5669	-5.86806	-0.116403	0.248355	-0.163416	-0.45417
G3702_8019	828031	AT4G00700	-1.6546	1.95121	-1.76862	5.5669	-5.86806	-0.104979	0.210353	-0.11495	-0.45417
G3702_7746	842221	AT1G58643	1.9236	3.16244	2.34527	5.5669	-5.86806	0.207939	0.316277	0.244814	-0.45417
G3702_11530	837147	AT1G06360	1.33605	2.75698	1.78936	5.5669	-5.86806	0.156556	0.280819	0.196199	-0.45417
G3702_29563	825238	AT3G60670	-1.0649	2.29352	-1.42593	5.5669	-5.86806	-0.0534088	0.240288	-0.0849816	-0.45417
G3702_21434	818602	AT2G40116	-1.78495	-2.506	-2.33	5.5669	-5.86806	-0.116378	-0.179435	-0.164044	-0.45417
G3702_17672	835672	AT5G55780	1.9236	2.40932	-1.96917	5.5669	-5.86806	0.207939	0.250415	-0.132488	-0.45417
G3702_26132	28719271	AT3G14463	-2.04145	3.43244	-1.37359	5.5669	-5.86806	-0.13881	0.339888	-0.0804039	-0.45417
G3702_12954	838907	HIPP22	-3.09285	3.76971	-1.10318	5.5669	-5.86806	-0.230756	0.369383	-0.0567569	-0.45417
G3702_20018	820883	AHP4	-2.20656	-2.53175	-1.63248	5.5669	-5.86806	-0.153248	-0.181687	-0.103045	-0.45417
G3702_1306	823866	AT3G47130	1.40319	1.04178	1.11342	5.5669	-5.86806	0.162429	0.130823	0.137087	-0.45417
G3702_21046	825906	AT4G05540	-1.97617	1.77516	-1.19957	5.5669	-5.86806	-0.1331	0.194958	-0.0651865	-0.45417
G3702_23833	836612	PROPEP2	-1.12464	-1.16646	-1.21778	5.5669	-5.86806	-0.0586333	-0.0622907	-0.0667783	-0.45417
G3702_1367	816299	CPK16	1.05345	-1.93224	2.89634	5.5669	-5.86806	0.131843	-0.129259	0.293006	-0.45417
G3702_9472	838919	AT1G23110	-1.78355	-1.88813	-3.22955	5.5669	-5.86806	-0.116256	-0.125401	-0.24271	-0.45417
G3702_5776	841413	AT1G49900	-1.486	1.92602	1.54804	5.5669	-5.86806	-0.0902345	0.20815	0.175096	-0.45417
G3702_19520	831953	AT5G18350	-4.03653	2.63066	-2.83166	5.5669	-5.86806	-0.313281	0.269772	-0.207914	-0.45417
G3702_5527	834489	MAP18	-1.48859	3.12915	1.16628	5.5669	-5.86806	-0.0904609	0.313366	0.14171	-0.45417
G3702_13123	28717289	AT1G32575	1.58482	1.88012	1.76289	5.5669	-5.86806	0.178312	0.204136	0.193884	-0.45417
G3702_25078	841349	AT1G49250	1.38846	-2.9155	1.22792	5.5669	-5.86806	0.16114	-0.215246	0.147101	-0.45417
G3702_6677	10723020	AT2G41231	1.05041	1.75367	2.00074	5.5669	-5.86806	0.131577	0.193078	0.214685	-0.45417
G3702_7604	826489	AT4G09110	-1.77213	-1.86717	-1.33635	5.5669	-5.86806	-0.115258	-0.123569	-0.0771479	-0.45417
G3702_6023	835315	AT5G52390	-2.8504	1.24011	-5.01483	5.5669	-5.86806	-0.209553	0.148167	-0.398835	-0.45417
G3702_25120	839693	AT1G28000	1.31826	2.11029	1.36999	5.5669	-5.86806	0.155001	0.224264	0.159525	-0.45417
G3702_13921	5007710	AT1G21528	-1.7504	1.77683	-1.10802	5.5669	-5.86806	-0.113357	0.195104	-0.0571795	-0.45417
G3702_12623	822088	RLP39	-2.12685	3.20264	-2.73397	5.5669	-5.86806	-0.146278	0.319792	-0.199371	-0.45417
G3702_4871	826972	ATCSLA15	1.15835	-1.74349	-1.34007	5.5669	-5.86806	0.141017	-0.112752	-0.077473	-0.45417
G3702_21047	815246	AT2G06845	3.99709	1.84652	-1.06766	5.5669	-5.86806	0.389268	0.201198	-0.0536503	-0.45417
G3702_19287	822371	AT3G27490	-1.07508	-1.30093	-1.77317	5.5669	-5.86806	-0.0542996	-0.0740504	-0.115348	-0.45417
G3702_27873	815957	AT2G14690	-1.76336	1.41719	-1.97075	5.5669	-5.86806	-0.114491	0.163653	-0.132627	-0.45417
G3702_29686	818961	AT2G43590	-2.77521	-2.93487	-1.35691	5.5669	-5.86806	-0.202978	-0.21694	-0.078946	-0.45417
G3702_17108	835488	AT5G54050	1.05345	1.88012	1.73781	5.5669	-5.86806	0.131843	0.204136	0.191691	-0.45417
G3702_11827	834341	AT5G43230	-1.77213	3.13577	1.3825	5.5669	-5.86806	-0.115258	0.313944	0.160619	-0.45417
G3702_1912	838478	GLP4	-1.36832	-1.89887	-1.06766	5.5669	-5.86806	-0.0799433	-0.126341	-0.0536503	-0.45417
G3702_12829	839488	AO4	-1.88349	3.93197	1.70382	5.5669	-5.86806	-0.124996	0.383572	0.188719	-0.45417
G3702_11657	842691	AT1G63870	1.60236	1.71734	-1.75143	5.5669	-5.86806	0.179845	0.189901	-0.113447	-0.45417
G3702_6535	834080	AT5G40800	-1.28148	-1.6427	-2.20039	5.5669	-5.86806	-0.0723495	-0.103939	-0.152709	-0.45417
G3702_2764	831300	NAC085	-1.92269	1.28188	1.89722	5.5669	-5.86806	-0.128424	0.15182	0.205632	-0.45417
G3702_7967	827175	AT4G15096	-1.77443	-4.48371	-4.00475	5.5669	-5.86806	-0.115459	-0.352388	-0.310502	-0.45417
G3702_9435	826731	AT4G11290	-1.69047	-1.41012	-1.88077	5.5669	-5.86806	-0.108116	-0.0835992	-0.124758	-0.45417
G3702_26579	824864	bHLH38	-2.64455	-2.02538	-5.19832	5.5669	-5.86806	-0.191551	-0.137404	-0.414881	-0.45417
G3702_23254	816726	WRKY59	-4.07584	2.81147	-2.14998	5.5669	-5.86806	-0.316719	0.285584	-0.148301	-0.45417
G3702_22383	834369	AT5G43490	1.10899	1.5609	-1.58678	5.5669	-5.86806	0.1367	0.17622	-0.0990476	-0.45417
G3702_27247	835952	AT5G58390	-1.31165	-1.51797	-1.56095	5.5669	-5.86806	-0.0749878	-0.0930305	-0.0967888	-0.45417
G3702_30383	824053	MYB45	-3.35764	4.86112	-1.06766	5.5669	-5.86806	-0.253911	0.464828	-0.0536503	-0.45417
G3702_1321	817870	RLP28	-1.91604	2.93511	-1.68065	5.5669	-5.86806	-0.127842	0.296397	-0.107257	-0.45417

## Sheet: Table 6
Different expression genes in plant defense in atsnu13 detected by RNA-seq analysis
gene_symbol	diffexp_log2fc_mock	diffexp_log2fc_D36E	diffexp_log2fc_Rpt2	max	min	(x - X_min) / (X_max - X_min)-mock	(x - X_min) / (X_max - X_min)-D36E	(x - X_min) / (X_max - X_min)-mock-Rpt2	mean
WRKY15	-0.80727	0.001665	-0.28258	-2.68742	3.20264	-0.45238	-0.0602523	0.0770867	0.0288283
WRKY33	-1.23446	0.265169	-0.36273	-2.68742	3.20264	-0.45238	-0.13278	0.121824	0.0152206
WRKY53	-1.6117	0.047985	-0.75559	-2.68742	3.20264	-0.45238	-0.196826	0.0849508	-0.0514782
WRKY40	-1.23183	-0.04431	-0.77714	-2.68742	3.20264	-0.45238	-0.132333	0.0692812	-0.0551369
WRKY75	-2.68742	-0.23922	-1.40629	-2.68742	3.20264	-0.45238	-0.37946	0.0361899	-0.161952
FRK1	-1.23464	-1.36369	-1.16884	-2.68742	3.20264	-0.45238	-0.13281	-0.15472	-0.121639
EARLI1	-1.02127	-0.809787	0.282239	-2.68742	3.20264	-0.45238	-0.0965845	-0.0606797	0.124722
FLS2	0.611203	-0.66174	0.680076	-2.68742	3.20264	-0.45238	0.180573	-0.0355446	0.192266
ERF-1	-1.1271	0.136011	-0.11474	-2.68742	3.20264	-0.45238	-0.114552	0.0998957	0.0573238
ERF11	-1.17042	0.874648	-0.84697	-2.68742	3.20264	-0.45238	-0.121907	0.2253	-0.0669925
LYK4	-0.24573	-0.56442	0.58268	-2.68742	3.20264	-0.45238	0.0350846	-0.0190218	0.17573
LYK5	-0.88155	0.302178	1.0475	-2.68742	3.20264	-0.45238	-0.0728634	0.128107	0.254646
RLP39	-2.12685	3.20264	-2.73397	-2.68742	3.20264	-0.45238	-0.284287	0.62054	-0.387363
RLP41	-1.67945	2.57298	-2.12275	-2.68742	3.20264	-0.45238	-0.208329	0.513639	-0.283591
SOBIR1	-0.92504	0.073955	-0.81945	-2.68742	3.20264	-0.45238	-0.080247	0.0893599	-0.0623202
RLP23	-1.23678	1.05794	2.2011	-2.68742	3.20264	-0.45238	-0.133173	0.256419	0.450501
RLP30	-0.69598	-0.24856	0.97548	-2.68742	3.20264	-0.45238	-0.0413577	0.0346041	0.242419
SOBIR1	-0.92504	0.073955	0.81945	-2.68742	3.20264	-0.45238	-0.080247	0.0893599	0.215928
CERK1	-0.12722	-0.45764	0.37188	-2.68742	3.20264	-0.45238	0.0552049	-0.000892959	0.139941
BAK1	-0.1115	-0.35991	0.17362	-2.68742	3.20264	-0.45238	0.0578738	0.0156994	0.106281
AGG2	-0.07732	-0.07765	0.40345	-2.68742	3.20264	-0.45238	0.0636768	0.0636208	0.145301
AGB1	-0.19339	0.040921	0.24247	-2.68742	3.20264	-0.45238	0.0439708	0.0837515	0.11797
CPK5	-0.20391	-0.19455	0.3489	-2.68742	3.20264	-0.45238	0.0421847	0.0437738	0.136039
MAPKKK5	-0.09205	0.032306	0.42416	-2.68742	3.20264	-0.45238	0.061176	0.0822889	0.148817
CBP60G	-1.14477	-0.15371	-1.30569	-2.68742	3.20264	-0.45238	-0.117552	0.0507075	-0.144873
FRK1	-1.23464	-1.36369	-1.16884	-2.68742	3.20264	-0.45238	-0.13281	-0.15472	-0.121639
RBOHD	-0.77174	0.404912	-0.774024	-2.68742	3.20264	-0.45238	-0.05422	0.145549	-0.0546078
PAD4	-0.679056	-0.101804	-0.493533	-2.68742	3.20264	-0.45238	-0.0384844	0.0595201	-0.00698678
PAD3	-1.27033	0.0324901	-1.64719	-2.68742	3.20264	-0.45238	-0.138869	0.0823201	-0.202851
ALD1	-0.979244	-0.369835	-2.77406	-2.68742	3.20264	-0.45238	-0.0894496	0.0140144	-0.394169
FMO1	-1.46241	-0.584435	-1.83537	-2.68742	3.20264	-0.45238	-0.171481	-0.0224199	-0.2348
SAG101	-0.378301	-0.0182728	-0.0966266	-2.68742	3.20264	-0.45238	0.0125771	0.0737017	0.060399
NIMIN1	-0.200452	-0.625197	-1.84361	-2.68742	3.20264	-0.45238	0.0427718	-0.0293403	-0.2362
NIMIN-2	-0.693951	-0.877257	-1.5183	-2.68742	3.20264	-0.45238	-0.0410133	-0.0721345	-0.180969

## Sheet: Table 7
Statistics of AS events detected in all lines
sample_name	as_a5ss	as_a3ss	as_mxe	as_ri	as_se	as_total
Col_0_CK_1	1041	1579	39	3899	1649	8207
Col_0_CK_2	1062	1577	36	3976	1705	8356
Col_0_CK_3	1012	1582	34	3882	1558	8068
Col_0_D_1	1011	1571	46	3825	2217	8670
Col_0_D_2	1032	1600	52	3900	2241	8825
Col_0_D_3	1034	1595	44	3909	2096	8678
Col_0_R_1	1042	1598	49	3852	2058	8599
Col_0_R_2	1006	1549	33	3782	1951	8321
Col_0_R_3	1000	1558	55	3844	2102	8559
Xsnu13_CK_1	1016	1575	35	3884	1606	8116
Xsnu13_CK_2	1000	1539	34	3877	1541	7991
Xsnu13_CK_3	990	1546	30	3815	1473	7854
Xsnu13_D_1	1081	1627	45	3963	1977	8693
Xsnu13_D_2	1040	1579	59	3872	2221	8771
Xsnu13_D_3	1046	1650	47	3925	2361	9029
Xsnu13_R_1	1047	1603	62	3940	2312	8964
Xsnu13_R_2	1073	1599	50	3924	2206	8852
Xsnu13_R_3	1057	1583	49	3863	2154	8706

## Sheet: Table 8
Summary of differential splicing events for all comparison groups.
as_id	as_group_name	as_type	gene_symbol	as_chr	as_inclusion_counts_sample_1	as_inclusion_counts_sample_2	as_skip_counts_sample_1	as_skip_counts_sample_2
as1	Col0D-vs-X197D	RI	NET3A	NC_003070.9	5,3,5	1,1,2	0,0,1	3,4,4
as2	Col0D-vs-X197D	RI	AT2G29210	NC_003071.7	338297399	1,31,0	334372314	43,53,56
as3	Col0D-vs-X197D	RI	AT3G13580	NC_003074.8	28,36,40	2,3,0	16,28,22	10,10,5
as4	Col0D-vs-X197D	RI	AT5G12440	NC_003076.8	24,8,11	4,2,5	19,20,15	2,0,0
as5	Col0D-vs-X197D	RI	AT2G37150	NC_003071.7	24,29,31	45,31,39	29,30,34	15,11,13
as6	Col0D-vs-X197D	RI	AT3G23370	NC_003074.8	7,5,2	6,2,4	7,4,4	1,0,1
as7	Col0D-vs-X197D	RI	AT2G46040	NC_003071.7	3,5,10	1,1,8	1,2,4	0,0,1
as8	Col0D-vs-X197D	RI	AT1G80970	NC_003070.9	14,6,8	4,3,1	3,4,3	10,8,6
as9	Col0D-vs-X197D	RI	AT1G26890	NC_003070.9	2,0,0	3,1,6	0,4,5	1,0,1
as10	Col0D-vs-X197D	RI	FSD2	NC_003076.8	3,0,4	2,1,2	3,11,7	0,1,0
as11	Col0D-vs-X197D	RI	CYCB2;2	NC_003075.7	2,0,0	5,4,6	4,4,10	9,7,8
as12	Col0D-vs-X197D	RI	ARF1A1C	NC_003071.7	0,0,0	2,1,5	1,1,4	1,1,0
as13	Col0D-vs-X197D	RI	AT2G39240	NC_003071.7	4,1,2	1,1,0	1,0,2	2,1,0
as14	Col0D-vs-X197D	RI	MGDC	NC_003071.7	9,5,0	26,31,24	2,0,2	3,69,8
as15	Col0D-vs-X197D	RI	AT5G44010	NC_003076.8	2,0,0	7,6,9	2,4,4	5,4,3
as16	Col0D-vs-X197D	RI	AT3G51360	NC_003074.8	2,3,4	1,3,2	4,5,1	0,1,0
as17	Col0D-vs-X197D	RI	AT1G58807	NC_003070.9	21,12,5	3,5,2	32,5,13	0,1,1
as18	Col0D-vs-X197D	RI	AT1G03620	NC_003070.9	2,0,0	6,5,1	10,6,1	9,6,8
as19	Col0D-vs-X197D	RI	AT3G54500	NC_003074.8	39,40,83	32,25,31	67,66,98	23,14,0
as20	Col0D-vs-X197D	RI	HDG2	NC_003070.9	7,5,8	0,0,0	11,12,9	2,1,2
as21	Col0D-vs-X197D	RI	AT4G36000	NC_003075.7	0,1,1	2,3,0	2,3,2	1,2,0
as22	Col0D-vs-X197D	RI	AT2G40640	NC_003071.7	0,0,0	16,10,20	4,4,10	13,19,21
as4609	Col0D-vs-X197D	A3SS	AT1G08310	NC_003070.9	8,10,9	12,13,6	0,1,1	3,30,3
as4610	Col0D-vs-X197D	A3SS	AT1G06580	NC_003070.9	0,0,0	1,4,1	4,0,1	0,1,0
as4611	Col0D-vs-X197D	A3SS	AT1G31720	NC_003070.9	1,4,0	5,0,5	2,0,1	0,1,0
as6731	Col0D-vs-X197D	MXE	ALD1	NC_003071.7	91,104,80	23,23,19	8,159,20	3,56,6
as6956	Col0D-vs-X197D	SE	AT3G23255	NC_003074.8	5,7,4	0,2,0	3,5,2	5,3,5
as6957	Col0D-vs-X197D	SE	AT1G03620	NC_003070.9	12,4,4	0,1,0	8,16,5	2,6,4
as6958	Col0D-vs-X197D	SE	APC11	NC_003074.8	10,10,11	0,1,0	7,24,12	4,1,3
as6959	Col0D-vs-X197D	SE	APC11	NC_003074.8	1,2,1	0,1,0	2,3,1	4,1,3
as6960	Col0D-vs-X197D	SE	ABCI19	NC_003070.9	51,56,18	81,82,68	49,23,58	30,13,40
as6961	Col0D-vs-X197D	SE	AT5G02080	NC_003076.8	0,3,3	1,1,6	2,12,7	0,0,3
as9041	Col0D-vs-X197D	SE	ALD1	NC_003071.7	72,72,41	5,2,1	9,140,9	1,1,3
as9042	Col0D-vs-X197D	SE	ALD1	NC_003071.7	135151102	0,0,1	13,242,20	0,0,0
as11671	Col0D-vs-X197D	SE	RBOHD	NC_003076.8	525474299	0,0,0	481881554	0,0,1
as12410	Col0D-vs-X197D	A5SS	AT1G05950	NC_003070.9	0,1,2	5,1,6	7,19,2	2,6,0
as12411	Col0D-vs-X197D	A5SS	POK1	NC_003074.8	1,2,2	2,0,0	0,0,0	1,1,2
as12412	Col0D-vs-X197D	A5SS	AT3G13580	NC_003074.8	19,19,17	2,3,0	10,18,17	10,10,5
as12413	Col0D-vs-X197D	A5SS	AT5G02080	NC_003076.8	1,3,5	1,1,6	4,17,8	0,0,3
as12414	Col0D-vs-X197D	A5SS	AT1G20060	NC_003070.9	0,0,1	1,1,0	1,3,1	0,0,1
as13813	Col0CK-vs-X197CK	RI	SEN1	NC_003075.7	495383255	438520274	99,119,79	335386414
as13814	Col0CK-vs-X197CK	RI	SEN1	NC_003075.7	341279195	476545284	66,125,61	370379383
as13815	Col0CK-vs-X197CK	RI	AT3G05365	NC_003074.8	0,0,0	2,2,2	2,6,2	1,0,1
as13816	Col0CK-vs-X197CK	RI	AT5G26680	NC_003076.8	1,3,1	2,2,4	3,5,10	1,0,0
as13817	Col0CK-vs-X197CK	RI	AT1G10810	NC_003070.9	4,5,2	0,0,0	0,3,0	2,2,2
as13818	Col0CK-vs-X197CK	RI	AT4G36850	NC_003075.7	36,11,10	29,40,26	0,0,2	12,4,27
as13819	Col0CK-vs-X197CK	RI	AT1G61430	NC_003070.9	5,2,5	2,3,3	0,0,0	1,2,2
as13820	Col0CK-vs-X197CK	RI	AT3G20200	NC_003074.8	4,3,3	1,2,5	10,13,9	0,0,1
as13821	Col0CK-vs-X197CK	RI	AT5G50565	NC_003076.8	7,12,10	7,5,6	10,6,7	30,7,163
as13822	Col0CK-vs-X197CK	RI	4CL8	NC_003076.8	0,0,0	2,4,2	6,2,4	4,3,2
as13823	Col0CK-vs-X197CK	RI	AT5G08535	NC_003076.8	9,7,6	2,5,3	3,3,9	0,0,0
as13824	Col0CK-vs-X197CK	RI	AT3G11890	NC_003074.8	10,2,8	7,4,4	9,6,9	0,2,0
as13825	Col0CK-vs-X197CK	RI	GK-1	NC_003071.7	68,64,41	9,8,2	41,43,35	1,0,0
as13826	Col0CK-vs-X197CK	RI	AT1G03070	NC_003070.9	0,0,0	3,3,2	5,2,4	2,2,4
as13827	Col0CK-vs-X197CK	RI	CPK28	NC_003076.8	54,42,68	173185168	14,12,23	181149197
as13828	Col0CK-vs-X197CK	RI	ARI12	NC_003070.9	1,0,3	1,2,1	2,0,2	0,1,0
as13829	Col0CK-vs-X197CK	RI	AT2G46040	NC_003071.7	0,2,1	4,6,2	3,2,3	0,0,4
as13830	Col0CK-vs-X197CK	RI	AT2G26810	NC_003071.7	54,39,52	86,104,81	47,47,57	20,39,1
as13831	Col0CK-vs-X197CK	RI	AT3G62620	NC_003074.8	9,5,8	4,3,3	8,4,4	1,1,0
as13832	Col0CK-vs-X197CK	RI	GEX1	NC_003076.8	2,6,6	5,1,2	10,6,7	0,0,0
as13833	Col0CK-vs-X197CK	RI	AT5G26680	NC_003076.8	0,3,0	1,0,2	1,4,8	0,2,0
as13834	Col0CK-vs-X197CK	RI	ETC1	NC_003070.9	2,5,5	4,3,7	2,0,0	2,6,8
as13835	Col0CK-vs-X197CK	RI	AT5G22920	NC_003076.8	74,76,94	148,90,168	40,42,43	147140185
as13836	Col0CK-vs-X197CK	RI	AT1G53025	NC_003070.9	7,12,14	5,10,2	7,1,5	2,0,0
as13837	Col0CK-vs-X197CK	RI	AT5G10320	NC_003076.8	28,18,15	17,13,11	13,15,4	27,25,15
as13838	Col0CK-vs-X197CK	RI	BR6OX1	NC_003076.8	0,2,0	2,3,1	5,2,2	3,3,2
as13839	Col0CK-vs-X197CK	RI	bHLH104	NC_003075.7	28,29,31	5,7,4	30,33,17	17,19,10
as13840	Col0CK-vs-X197CK	RI	ABCI19	NC_003070.9	1,3,3	1,1,2	0,2,0	1,1,3
as13841	Col0CK-vs-X197CK	RI	AT3G06160	NC_003074.8	3,0,2	0,2,0	0,2,1	2,1,3
as13842	Col0CK-vs-X197CK	RI	AT1G69280	NC_003070.9	8,6,4	4,2,1	2,1,1	4,4,1
as13843	Col0CK-vs-X197CK	RI	AT4G36000	NC_003075.7	5,3,3	1,0,3	1,0,1	1,2,0
as13844	Col0CK-vs-X197CK	RI	AT1G80060	NC_003070.9	5,3,2	1,0,0	0,4,6	2,3,1
as18397	Col0CK-vs-X197CK	A3SS	AT5G02520	NC_003076.8	1,2,2	1,0,0	0,0,2	2,3,2
as18398	Col0CK-vs-X197CK	A3SS	AT5G42690	NC_003076.8	0,2,0	3,1,1	3,1,3	2,0,0
	Col0CK-vs-X197CK	A3SS	AT4G30820	NC_003075.7	26,21,23	0,1,0	13,15,15	2,3,5
as18400	Col0CK-vs-X197CK	A3SS	SUVR2	NC_003076.8	4,4,2	0,1,0	4,2,4	1,4,3
as18401	Col0CK-vs-X197CK	A3SS	SUVR2	NC_003076.8	0,1,0	2,4,4	1,4,3	1,5,0
as18402	Col0CK-vs-X197CK	A3SS	AT4G02120	NC_003075.7	52,53,43	0,1,0	27,42,43	3,8,4
as18403	Col0CK-vs-X197CK	A3SS	AT2G40770	NC_003071.7	14,18,19	10,9,1	19,19,13	3,0,0
as20554	Col0CK-vs-X197CK	SE	AT4G30820	NC_003075.7	8,12,4	0,1,0	8,4,5	2,3,5
as21706	Col0CK-vs-X197CK	SE	ALD1	NC_003071.7	7,20,37	0,0,1	15,7,2	0,0,0
as24365	Col0CK-vs-X197CK	A5SS	OBE1	NC_003074.8	9,15,9	4,7,10	15,11,9	0,0,1
as24366	Col0CK-vs-X197CK	A5SS	ML1	NC_003076.8	7,2,2	0,2,0	0,1,0	1,2,1
as24367	Col0CK-vs-X197CK	A5SS	AT5G26680	NC_003076.8	2,0,3	2,2,4	2,3,2	1,0,0
as24368	Col0CK-vs-X197CK	A5SS	CRK20	NC_003075.7	7,4,12	4,1,8	5,2,9	1,0,1
as24369	Col0CK-vs-X197CK	A5SS	AT4G32990	NC_003075.7	2,0,0	8,1,1	5,6,4	2,8,7
as24370	Col0CK-vs-X197CK	A5SS	AT3G20200	NC_003074.8	2,8,7	1,2,5	7,13,9	0,0,1
as24371	Col0CK-vs-X197CK	A5SS	ECT8	NC_003070.9	3,3,1	2,4,2	0,1,0	3,4,6
as24372	Col0CK-vs-X197CK	A5SS	AT1G70630	NC_003070.9	9,1,13	1,1,3	5,0,6	6,3,10
as25729	Col0R-vs-X197R	RI	AT2G39950	NC_003071.7	22,24,28	9,10,7	28,16,25	0,0,0
as25730	Col0R-vs-X197R	RI	AT5G49470	NC_003076.8	10,21,25	0,0,0	21,32,36	9,7,9
as25731	Col0R-vs-X197R	RI	SEN1	NC_003075.7	61,114,72	354428428	1002633757	193011841357
as25732	Col0R-vs-X197R	RI	SULTR1;2	NC_003070.9	85,93,42	210547389	232137191	400113242
as25733	Col0R-vs-X197R	RI	SEN1	NC_003075.7	31,62,35	349470447	727441510	209912621723
as25734	Col0R-vs-X197R	RI	AT3G13580	NC_003074.8	25,26,26	10,4,2	17,28,23	0,0,0
as25735	Col0R-vs-X197R	RI	AT3G17120	NC_003074.8	0,1,0	4,0,4	2,1,4	0,0,0
as25736	Col0R-vs-X197R	RI	AT5G50565	NC_003076.8	8,30,23	7,5,9	13,11,20	13187232
as25737	Col0R-vs-X197R	RI	TMT2	NC_003075.7	9,8,8	0,0,1	4,14,5	2,8,5
as25738	Col0R-vs-X197R	RI	SCPL13	NC_003071.7	3,5,9	63,72,69	86,67,81	170105144
as25739	Col0R-vs-X197R	RI	AT2G20100	NC_003071.7	6,11,11	4,3,1	12,17,26	0,1,0
as25740	Col0R-vs-X197R	RI	RLP56	NC_003076.8	1,0,0	0,1,2	2,1,1	1,0,0
as25741	Col0R-vs-X197R	RI	AT4G19420	NC_003075.7	21,15,15	108,140,62	191109129	351260236
as25742	Col0R-vs-X197R	RI	AT4G27610	NC_003075.7	10,6,20	11,1,2	25,40,22	0,0,2
as25743	Col0R-vs-X197R	RI	FMO GS-OX2	NC_003070.9	2,5,7	1,4,5	1,6,9	1,0,0
as25744	Col0R-vs-X197R	RI	AT3G59660	NC_003074.8	156221219	509449490	201189192	259207231
as25745	Col0R-vs-X197R	RI	ALKBH2	NC_003071.7	1,3,1	5,4,4	3,14,5	2,1,1
as25746	Col0R-vs-X197R	RI	AT3G02290	NC_003074.8	6,12,14	0,0,0	8,11,16	3,7,2
as25747	Col0R-vs-X197R	RI	AT5G06120	NC_003076.8	83,63,93	0,0,2	100105109	4,9,5
as25748	Col0R-vs-X197R	RI	AT4G12850	NC_003075.7	59,63,64	2,2,1	52,52,62	20,5,7
as25749	Col0R-vs-X197R	RI	AT5G66600	NC_003076.8	2,1,3	2,0,0	2,0,0	3,1,1
as25750	Col0R-vs-X197R	RI	AT3G13740	NC_003074.8	6,20,2	136126157	76,48,49	202186258
as25751	Col0R-vs-X197R	RI	AT2G43500	NC_003071.7	3,4,5	5,6,11	0,1,0	9,8,9
as25752	Col0R-vs-X197R	RI	MCA2	NC_003071.7	1,2,2	26,30,37	9,17,10	31,35,43
as25753	Col0R-vs-X197R	RI	AT1G03620	NC_003070.9	0,0,0	5,4,8	6,2,8	10,7,7
as25754	Col0R-vs-X197R	RI	AT1G24030	NC_003070.9	1,1,1	3,1,3	2,4,4	0,2,1
as25755	Col0R-vs-X197R	RI	AT2G43500	NC_003071.7	3,4,6	2,1,6	0,1,1	3,2,1
as25756	Col0R-vs-X197R	RI	G3Pp1	NC_003074.8	10,22,14	2,2,6	13,8,7	1,0,0
as25757	Col0R-vs-X197R	RI	INVH	NC_003074.8	1,1,0	1,2,3	1,0,2	0,1,0
as25758	Col0R-vs-X197R	RI	AT5G61920	NC_003076.8	4,0,4	0,6,2	6,4,7	0,2,0
as25759	Col0R-vs-X197R	RI	AT3G02280	NC_003074.8	4,6,2	2,0,0	5,5,6	2,6,3
as25760	Col0R-vs-X197R	RI	AT4G03000	NC_003075.7	3,6,5	1,1,0	3,5,7	4,4,1
as25761	Col0R-vs-X197R	RI	AT4G37110	NC_003075.7	5,0,1	17,3,21	16,14,13	23,30,13
as25762	Col0R-vs-X197R	RI	SLG1	NC_003076.8	1,2,6	1,0,0	0,3,0	1,1,1
as25763	Col0R-vs-X197R	RI	AT1G05870	NC_003070.9	3,6,15	2,1,5	3,11,14	0,0,0
as25764	Col0R-vs-X197R	RI	AT3G45740	NC_003074.8	35,27,31	26,37,37	69,56,60	30,25,24
as25765	Col0R-vs-X197R	RI	AT5G52790	NC_003076.8	5,8,9	8,10,11	13,11,17	4,4,5
as25766	Col0R-vs-X197R	RI	AT1G79520	NC_003070.9	5,4,4	3,0,1	0,0,2	2,3,1
as25767	Col0R-vs-X197R	RI	AT4G20350	NC_003075.7	1,2,5	1,0,1	2,1,4	2,4,1
as25768	Col0R-vs-X197R	RI	RIN2	NC_003075.7	2,6,6	6,4,2	12,6,6	2,0,1
as25769	Col0R-vs-X197R	RI	AT4G19160	NC_003075.7	74,100,77	219198186	252197242	314275245
as25770	Col0R-vs-X197R	RI	TOM2A	NC_003070.9	1,2,0	0,0,1	7,2,2	1,2,2
as25771	Col0R-vs-X197R	RI	AT4G36850	NC_003075.7	0,2,3	3,5,9	12,4,13	6,6,5
as25772	Col0R-vs-X197R	RI	AT5G12440	NC_003076.8	13,10,14	0,0,0	23,20,20	3,2,3
as25773	Col0R-vs-X197R	RI	XTH5	NC_003076.8	1,5,4	0,1,1	4,2,4	2,3,1
as25774	Col0R-vs-X197R	RI	AT5G19210	NC_003076.8	1,0,1	1,3,9	3,9,6	8,13,16
as25775	Col0R-vs-X197R	RI	AT5G65685	NC_003076.8	2,5,4	3,6,0	11,10,14	0,3,0
as25776	Col0R-vs-X197R	RI	UMAMIT22	NC_003070.9	1,0,2	6,5,6	8,10,6	11,16,13
as25777	Col0R-vs-X197R	RI	AT5G53020	NC_003076.8	22,15,18	2,5,0	50,53,35	0,0,0
as25778	Col0R-vs-X197R	RI	JAZ10	NC_003076.8	235529244	156270183	347360367	145112131
as25779	Col0R-vs-X197R	RI	AT3G52100	NC_003074.8	2,8,5	56,56,60	26,19,18	75,54,71
as25780	Col0R-vs-X197R	RI	AT2G02765	NC_003071.7	20,35,48	4,7,5	27,23,20	10,12,13
as25781	Col0R-vs-X197R	RI	AT1G56220	NC_003070.9	768840805	178616351579	231624702409	239227442588
as30329	Col0R-vs-X197R	A3SS	AT3G18530	NC_003074.8	2,7,0	0,0,1	1,0,0	5,7,8
as30330	Col0R-vs-X197R	A3SS	PRD3	NC_003070.9	11,4,8	2,0,0	4,4,6	7,1,6
as30331	Col0R-vs-X197R	A3SS	AT1G23110	NC_003070.9	25,10,11	4,6,5	4,1,2	0,0,1
as30332	Col0R-vs-X197R	A3SS	AT4G33740	NC_003075.7	25,27,22	15,19,15	24,25,21	33,49,54
as30333	Col0R-vs-X197R	A3SS	AT2G39920	NC_003071.7	23,16,15	2,0,0	24,21,23	6,2,7
as30334	Col0R-vs-X197R	A3SS	AT3G24870	NC_003074.8	15,17,12	9,7,3	27,22,21	3,1,1
as30335	Col0R-vs-X197R	A3SS	AT5G12440	NC_003076.8	4,1,7	0,0,0	6,7,2	3,2,3
as34665	Col0R-vs-X197R	SE	ALD1	NC_003071.7	208194611	2,1,4	75,41,45	0,0,4
as37915	Col0R-vs-X197R	A5SS	APL4	NC_003071.7	9,2,14	0,0,0	0,6,3	3,2,5
as37916	Col0R-vs-X197R	A5SS	AT3G13580	NC_003074.8	20,20,23	10,4,2	15,22,24	0,0,0
as37917	Col0R-vs-X197R	A5SS	CRR1	NC_003076.8	7,7,16	36,24,38	42,70,66	39,69,49
as37918	Col0R-vs-X197R	A5SS	AT4G08170	NC_003075.7	36,72,53	61,87,105	17,17,22	79,83,109
as37919	Col0R-vs-X197R	A5SS	AT4G03200	NC_003075.7	6,4,6	0,0,1	15,11,11	3,4,1
as37920	Col0R-vs-X197R	A5SS	CA2	NC_003076.8	36,22,57	12,2,12	138184155	9,4,8
as37921	Col0R-vs-X197R	A5SS	CA2	NC_003076.8	10,6,24	12,2,12	50,52,52	9,4,8
as37922	Col0R-vs-X197R	A5SS	CA2	NC_003076.8	34,22,54	12,2,12	132172150	9,4,8
as37923	Col0R-vs-X197R	A5SS	AT5G53020	NC_003076.8	6,6,8	2,5,0	22,12,13	0,0,0
as37924	Col0R-vs-X197R	A5SS	FMO GS-OX2	NC_003070.9	6,14,17	1,4,5	8,10,11	1,0,0
as37925	Col0R-vs-X197R	A5SS	AT5G03180	NC_003076.8	8,9,8	2,1,0	7,8,6	5,5,2
as37926	Col0R-vs-X197R	A5SS	AT3G50190	NC_003074.8	10,9,6	2,2,3	2,2,0	2,3,1
as37927	Col0R-vs-X197R	A5SS	CYP705A15	NC_003074.8	1,2,10	0,0,0	9,4,16	4,4,1

## Sheet: Table 9
Primers used in this study
genes	purpose	F	R
AtSNU13	promoter+genomic	GAATTCATACAGATTCTGCGCGCTGCTC	GGTACCGATGAGGAGCTTCTCAATGGC
	CDS	ATGACGGTAGAAGGAGTGAA	GATGAGGAGCTTCTCAATG
U4/U6.U5 tri-snRNP 27k	CDS	atgtccgaccgccgCC	tcagcggttgcgctccGGT
RBOHD	promoter	atcatatgttttgtctccatctatGT	cgaattcgagaaaccaaaaagat
ALD1	promoter	gtttagagttttcgtgttcgttg	tctttacttgcaagttatgacgG
RBOHD	CDS	CCCATGAAAATGAGACGAGGCAAT	CTGGAAGTTCTCTTTGTGGAAGTC
ALD1	CDS	ATGGTCAGTCTAATGTTCTTTAGTTC	CTGATTGGTATTAGAAGTGGAAGAGAG
LBb1.3	mutant	ATTTTGCCGATTTCGGAAC
AtSNU13	mutant	GCAGCCAAATTTAAATAGGCC	TCAAATCGAAATCGAATCAGC
hygR	mutant	CCCTCGGACGAGTGCT	TGAAACCGAACTGCCCG
ALD1-F	splicing	GAACTTGAGCACATTGAAAAGCAT
ALD1-R'	splicing	cattagttgaatcacacaaatacttttcagatttaga
ALD1-R	splicing	GTTAGACATATGTGAGGTTATTTGCTCT
RBOHD-2-F	splicing	TCCGTGCTTTCAGATCAAGCA
RBOHD-2-R	splicing	GCTGATGTGATTGAGAAAGGATGC
RBOHD-2-R'intron	splicing	ctgttgttacatatatatagatta
AtSNU13	RT-qPCR	ACCAAGACATTGAACCGTGG	CACATACGGCACATTCTTATCTT
AZI1	RT-qPCR	GTCGACGTCAACCAAACCTT	TAATCCTAGGCCGGTCACAC	Yuan et al., 2021
EARLI1	RT-qPCR	GGTGTATGTGCGAACGTTTTAA	GTTGATACCAAGAACGTTAGCC	Yuan et al., 2021
AZI4	RT-qPCR	GATTGTCGATGCAACCTAAGTC	AGAGCATCGATAGGACAGTTTC	Yuan et al., 2021
WRKY22	RT-qPCR	CATGGCGAAAGTACGGACAG	GAATTACGGTGTGTCGGAGC	Yuan et al., 2021
FRK1	RT-qPCR	ATCTTCGCTTGGAGCTTCTC	TGCAGCGCAAGGACTAGAG	Yuan et al., 2021
FMO1	RT-qPCR	TGTGTACCGGGAAATACGGC	GCTTTTCCTCCTTCCCCTTGA	Yuan et al., 2021
ALD1	RT-qPCR	AGATCCTACCTTCCCGGCTT	TCCTTGGGGTCATAGCCAGA	Yuan et al., 2021
WRKY29	RT-qPCR	CTCCATACCCAAGGAGTTATTACAG	CGGGTTGGTAGTTCATGATTG
WRKY40	RT-qPCR	GCTGTTCTGTCAAAAAGAAGGTTCA	TTCTTGACGTTGGGCTCGTC
WRKY60	RT-qPCR	TCCGGTAAACTTCCGAAAAGAGA	TGAGCATCACCGATCTAAACA
CERK1	RT-qPCR	GAGTGTCTCCTGGCATTGCT	ATCCAATCAGGCGAACCAGG
CPK5	RT-qPCR	TCTGAGTTCAACAACTGTGTTATC	GAGCAATGATGTCTGCAGCG
ACTIN	RT-qPCR	TCCCTCAGCACATTCCAGCAG	AACGATTCCTGGACCTGCCTCATC
At2G41880	RT-PCR	ATGGGAGAAGCTCCAGCAGTAT	AGAACTTAATGGCGTCGACAAG
At5G08535	RT-PCR	GAGATTCCTCGGTTTCGACAAG	TACATTATCGGGCCAGAACTCC
At3G13580	RT-PCR	TGAGTCAGTGTTGAAGAAGAGAAA	TCAGTTCATTCTCCTAACGAGC
At3G59660	RT-PCR	GTCAGCGGTGGAAGTTCTATTA	GGTGTTGGAGATGATAGAGCAG
At5G52100	RT-PCR	ACTGCCATTTCTTCCAGCTATC	TACAGAAATTTCTCGAGGCCAT
At4G53770-F	splicing	GAGGAAAGCAACGACAACAAGC
At4G53770-R1	splicing	GATTATGATTTCATCGTGTTTC
At4G53770-R2	splicing	TGCAACGGTTTTGGCTTGGTGT
At4G08170-F	splicing	AGAATTCGACGCCATTCTTTTCC
At4G08170-R1	splicing	GAATAAGGGGATATTATTTGTGGCAA
At4G08170-R2	splicing	TGTACTGGCAGCAAATTGGAAAA
At3G13580-F1	splicing	AACAGTACTCCAAGGAGTACCAG
At3G13580-R	splicing	CCACGGATACGGATAATGAAAAGC
At3G13580-F2	splicing	aattcattgagcgtttctgctacttg
At5G52100-F1	splicing	GTATCTGCGTTGTCTGCACTATGT
At5G52100-R	splicing	ACATTGTTGTAGTGGAAGGAGGC
At5G52100-F2	splicing	GCAGATTATTCATTACGTTCCCTT
at5g08535-F1	splicing	CAAAACATAACAAACGAGGAGTGGGAG
at5g08535-F2	splicing	gtcttgtttcttaaaacccttacatgcgatag
at5g08535-R	splicing	CTCCCTAAAGAAGGCTCGTTCAAATTCT
AT3G59660-F1	splicing	ATAGGACACTTGAGAGGAGACACTCA
AT3G59660-F2	splicing	gtaaatgcttctcctgattcttatgattcatct
AT3G59660-R	splicing	TTTTCTGATCCACAATTAACAATAGCATAAGG
AT2G41880-F1	splicing	AGGAACCGAGACAGAGGAGCA
AT2G41880-F2	splicing	gtgaaccaccttttgttaattgctcaaa
AT2G41880-R	splicing	TTTCTACACCATTGACATGAGCGAGT
cpk28-f1	splicing	GCACTTGCCAAAGATCTTCCTT
cpk28-R	splicing	TGACCTTAGCTGCCATTTCTCT
cpk28-f2	splicing	gtagttatatttttgttttcCATTGCAATTGC
crk20-F	splicing	GGTACATTTCCTAGTGGAGTACAAGT
crk20-R	splicing	tcgaatttaacagacCAAAAAGAAAGTAATCG
CRK20-R2	splicing	CAAAAAGAAAGTAATCGAGGCTTT

## Sheet: Table 10
The original data used in this study
Figure 2A	Col-0				atsnu13				atsnu13/AtSNU13:Mcherry
Pst DC3000	7.28	7.19	7.19	7.22	8.1	8.24	8.23	8.37	7.75	7.54	7.71	7.77
Pst DC3000 (avrRpt2)	6.09	6.1	6.09	6.08	7.48	7.19	7.46	7.46	6.15	6.2	6.29	6.21
D36E	5.46	5.55	5.57	5.16	6.68	6.58	6.65	6.62	5.7	5.44	5.53	5.46
Figure 2D
	mock		Pst DC3000
WRKY29	mean	SD	mean	SD
Col-0	1	0.155027	6.32033	1.07693
atsnu13	0.397768	0.107028	3.19688	0.83119
atsnu13/+AtSNU13	0.941696	0.302078	4.55252	1.03414
	mock		Pst DC3000
EARLI1	mean	SD	mean	SD
Col-0	1	0.137961	29.7194	5.42328
atsnu13	0.229516	0.071568	24.7039	3.65584
atsnu13/+AtSNU13	2.36198	0.569984	25.8722	4.06065
	mock		Pst DC3000
FRK1	mean	SD	mean	SD
Col-0	1	0.156205	67.9625	9.17703
atsnu13	1.7411	0.371933	58.6205	1.55095
atsnu13/+AtSNU13	1.69741	0.297087	66.4102	9.36831
	mock		Pst DC3000
AZI1	mean	SD	mean	SD
Col-0	1	0.187705	16.2609	0.708795
atsnu13	0.174746	0.034906	5.6962	1.20341
atsnu13/+AtSNU13	1.27456	0.127668	11.5248	1.4997
	mock		Pst DC3000
AZI4	mean	SD	mean	SD
Col-0	1	0.145029	168.507	30.9032
atsnu13	0.771997	0.206043	48.7276	10.0376
atsnu13/+AtSNU13	0.963707	0.218558	66.8721	16.7581
	mock		Pst DC3000
WRKY22	mean	SD	mean	SD
Col-0	1	0.223383	29.9261	4.18966
atsnu13	0.153184	0.073256	1.45734	0.509304
atsnu13/+AtSNU13	0.777366	0.113275	26.9087	2.69535
Figure 4B	mock		Pst DC3000 (avrRpt2)		D36E
RBOHD	mean	SD	mean	SD	mean	SD
Col-0	1	0.111325	0.979165	0.127908	0.977802	0.092571
atsnu13	1.63844	0.189414	1.66896	0.199896	1.64546	0.133744
Figure 4C	mean	SD	mean	SD	mean	SD
Col-0	1	0.0945	4.94168	0.20829	2.25012	0.464547
atsnu13	1.24545	0.329424	2.22427	0.347535	1.75321	0.568749
Figure 4E	mock		Pst DC3000 (avrRpt2)		D36E
ALD1	mean	SD	mean	SD	mean	SD
Col-0	1	0.135031	0.926588	0.106859	0.968171	0.19128
atsnu13	0.92445	0.106613	1.38191	0.131826	1.16193	0.100418
Figure 4F	mean	SD	mean	SD	mean	SD
Col-0	1	0.315753	4.18918	0.825172	2.36745	0.756473
atsnu13	0.561231	0.081781	2.15347	0.113951	0.777366	0.079783
Figure 5A
Col-0	7.48	7.44	7.47
atsnu13	7.91556	7.95295	7.95295
atsnu13/+AtSNU13	7.67593	7.5074	7.51999
rbohd	8.15284	8.1986	8.23999
atsnu13/+RBOHD	7.58929	7.60831	7.65531
ald1	8.64934	8.61774	8.71301
atsnu13/+ALD1	8.04335	7.74232	7.91841
Figure 5B		mock		Pst DC3000
		mean	SD	mean	SD
Col-0	WRKY29	1	0.016708	8.18699	0.136787
	WRKY22	1	0.008069	18.6788	0.150726
	FRK1	1	0.202594	34.2673	6.86454
	EARLI1	1	0.054034	15.6707	0.846745
	AZI1	1	0.096947	8.9797	0.129408
	AZI4	1	0.014411	42.0296	4.07462
atsnu13	WRKY29	0.694157	0.011598	5.19335	0.08677
	WRKY22	0.270431	0.01055	8.18699	0.066064
	FRK1	1.30737	0.054788	13.8459	2.77916
	EARLI1	0.587774	0.03176	9.78112	0.528509
	AZI1	0.581023	0.056328	6.32033	2.91467
	AZI4	0.50581	0.007289	30.0647	0.091083
atsnu13/+AtSNU13	WRKY29	1.12766	0.018841	8.41716	0.140632
	WRKY22	1.12874	0.017178	10.2437	0.08266
	FRK1	1.44751	0.090664	33.7321	5.75611
	EARLI1	1.44393	0.053044	9.42614	0.509328
	AZI1	0.185137	0.017948	6.77396	3.40267
	AZI4	0.981686	0.020809	35.0984	0.097621
atsnu13/+RBOHD	WRKY29	0.593231	0.009912	5.89708	0.098527
	WRKY22	1.46409	0.011814	10.9536	0.088388
	FRK1	0.959264	0.194342	19.4721	1.05215
	EARLI1	2.06098	0.111362	4.55252	0.065607
	AZI1	1.86607	0.180909	3.10947	0.389582
	AZI4	1.12246	0.016176	51.9841	5.03968
atsnu13/+ALD1	WRKY29	1.14605	0.019148	4.20858	0.070316
	WRKY22	1.01866	0.00822	4.10296	0.033108
	FRK1	0.668964	0.135528	7.96312	0.53465
	EARLI1	1.79419	0.096947	2.63902	0.430276
	AZI1	0.884745	0.085773	4	0.057645
	AZI4	0.595979	0.008589	10.1965	0.988514
Figure S 4B	At4g12600		At4g12590
	mean	SD	mean	SD
Col-0	1	0.216564	1.29534	0.137086
atsnu13	0.034039	0.012017	1.37554	0.377794
atsnu13/+AtSNU13	1.4811	0.320753	1	0.130767
Figure S 5	Pst DC3000		Pst DC3000 (avrRpt2)		D36E
	mean	SD	mean	SD	mean	SD
0 h	1	0.104083	1	0.180831	1	0.220303
0.5 h	1.16204	0.264713	1.54114	0.083992	1.06142	0.035027
2 h	0.95	0.171033	0.9544	0.033882	0.628942	0.089309
4 h	0.997692	0.193439	1.57134	0.058925	1.17067	0.078435
8 h	1.09202	0.013103	1.40672	0.068929	2.05219	0.029756
Figure S 6b	DAB				NBT
	mock		flg22		mock		flg22
	mean	SD	mean	SD	mean	SD	mean	SD
Col-0	2.335	0.378634	3.14425	0.87212	3.9945	0.551916	8.51	1.68648
atsnu13	1.5375	0.438376	2.25067	0.256627	2.84675	0.703164	3.3005	0.668216
atsnu13/+AtSNU13	2.153	0.298724	2.68534	0.23465	3.3254	0.64982	5.89667	0.430039
Figure S7
Col-0	38.6873	0.650067
atsnu13	34.3193	0.75849
atsnu13/+AtSNU13	36.2193	0.070946
Figure S10
	Col-0		atsnu13
			mean	SD
At3g13580	1	0.244706	0.668663	0.171207
At4g08170	1	0.077048	1.44298	0.121544
At4g35770	1	0.225019	1.73307	0.055711
At5g52100	1	0.090683	1.70904	0.137425
At5g08535	1	0.155849	0.82169	0.149944
At3g59660	1	0.024944	1.76541	0.140125
At2g41880	1	0.148174	2.71949	0.39221
Figure S 12B	Biological duplication
Col-0	7.397	5.941	4.634
atsnu13	2.482	1.323	2.458
atsnu13/+AtSNU13	3.348	3.412	3.588
rbohd	3.789	4.342	5.129
atsnu13/+RBOHD	1.778	1.993	1.478
ald1	4.255	4.978	4.455
atsnu13/+ALD1	2.868	1.733	2.829
Figure S 12C	Biological duplication
Col-0	16.71	15.742	13.288
atsnu13	6.395	8.154	4.126
atsnu13/+AtSNU13	11.432	13.097	15.782
rbohd	11.435	10.428	11.182
atsnu13/+RBOHD	4.467	3.737	4.95
ald1	7.505	7.276	6.291
atsnu13/+ALD1	6.059	12.541	8.907
Figure S 13	mean	SD
Col-0	6.319	0.94
atsnu13	4.895	0.21
atsnu13/+AtSNU13	5.715	0.33
rbohd	5.078	0.62
atsnu13/+RBOHD	4.348	0.643
ald1	4.934	0.542
atsnu13/+ALD1	4.782	0.4
